# Supplementary material for: Diagnosis and functional prediction of microbial markers in tumor tissues of sporadic colorectal cancer patients associated with the MLH1 protein phenotype
Source: Front Oncol. 2023 Jan 23;12:1116780. doi: 10.3389/fonc.2022.1116780 (PMC9899897; doi:10.3389/fonc.2022.1116780)
Supplement: Supplementary file 1 [file DataSheet_1.zip]

Archive with 10 entries (10 files):
- Clinical Data Parameters and Analysis Data/Clinical Patient Parameters.xlsx
- Clinical Data Parameters and Analysis Data/Inter-group T test data table.xlsx
- Clinical Data Parameters and Analysis Data/PCoA Genus level_Bray-Curtis.xlsx
- Clinical Data Parameters and Analysis Data/PCoA Genus level_weighted-Unifrac.xlsx
- Clinical Data Parameters and Analysis Data/PCOA Phylum level_Bray-Curtis.xlsx
- Clinical Data Parameters and Analysis Data/PCOA Phylum level_weighted-Unifrac.xlsx
- Clinical Data Parameters and Analysis Data/PICRUST2_Statistical interpretations.xlsx
- Clinical Data Parameters and Analysis Data/Result_table of species importance.xlsx
- Clinical Data Parameters and Analysis Data/Statistical table of difference test between the two groups.xlsx
- Clinical Data Parameters and Analysis Data/Statistical table of differences between phenotypic groups.xlsx
