# Supplementary material for: Diagnosis and functional prediction of microbial markers in tumor tissues of sporadic colorectal cancer patients associated with the MLH1 protein phenotype
Source: Front Oncol. 2023 Jan 23;12:1116780. doi: 10.3389/fonc.2022.1116780 (PMC9899897; doi:10.3389/fonc.2022.1116780)
Supplement: Supplementary file 1 [file DataSheet_1.zip › Clinical Data Parameters and Analysis Data/Clinical Patient Parameters.xlsx]

## Sheet: Sheet1
Rank	library_ID	Name ID	Gender	Age (years)	Tumor size (cm)	Tumor differentiation	Primary Tumor	Regional Lymph Nodes	Distant Metastasis	AJCC stage
1	z184164_5	DM1	Male	63	2.5	Moderate	T2	N0	M0	I
2	z201821517_A1	DM2	Male	47	4.3	Moderate	T3	N0	M0	II
3	z201906801_A1_1	DM3	Male	56	7.5	Moderate	T3	N0	M0	II
4	z201821589_A4	DM4	Male	47	4	Moderate	T3	N0	M0	II
5	z201912119_A4_1	DM5	Female	47	4	Well	T3	N0	M0	II
6	z201821599_A3	DM6	Male	72	6.2	Moderate	T3	N0	M0	II
7	z201902131_A3	DM7	Female	69	6.5	Poor	T3	N0	M0	II
8	z201902523_A1	DM8	Male	62	7.2	Poor	T3	N1	M0	III
9	z201902837_A3	DM9	Female	75	2	Moderate	T2	N0	M0	I
10	z201903364_A1	DM10	Male	83	7.6	Moderate	T3	N0	M0	II
11	z201904240_A3	DM11	Male	67	4.5	Moderate	T3	N1	M0	III
12	z201905482_A3	DM12	Female	58	4	Poor	T3	N0	M0	II
13	z2102316_A3_1	DM13	Female	55	5.5	Moderate	T3	N0	M0	II
14	z201905593_A2	DM14	Female	56	5.7	Moderate	T3	N0	M0	II
15	z201907927_A2	DM15	Male	76	8.7	Poor	T3	N1	M0	III
16	z201920305_A2	DM16	Male	76	4.2	Moderate	T3	N0	M0	II
17	z202001005_A2	DM17	Male	70	4.4	Moderate	T2	N0	M0	I
18	z202007020_A3	DM18	Male	48	4.7	Moderate	T3	N0	M0	II
19	z202007649_A2	DM19	Female	40	4.3	Moderate	T3	N0	M0	II
20	z202008506_A4	DM20	Female	85	8.5	Moderate	T3	N0	M0	II
21	z202018925_A3	DM21	Female	70	6.9	Moderate	T3	N0	M0	II
22	z202100981_A5	DM22	Female	75	5.6	Moderate	T3	N0	M0	II
23	z202102564_A3	DM23	Female	82	7.5	Poor	T3	N1	M0	III
24	z2105459_N	IM1	Female	77	4	Moderate	T3	N0	M0	II
25	z2105384_N	IM2	Female	66	5.2	Moderate	T3	N0	M0	II
26	z2105213_N	IM3	Female	85	5.5	Moderate	T3	N0	M0	II
27	z2100565_C2	IM4	Female	53	4.2	Moderate	T3	N0	M0	II
28	z2101443_D6	IM5	Male	60	2	Moderate	T3	N0	M0	II
29	z2102539_C1	IM6	Male	76	4.7	Poor	T2	N1	M0	III
30	z2102870_D2	IM7	Female	65	3.4	Moderate	T3	N0	M0	II
31	z2103051_F2	IM8	Male	65	6.5	Poor	T3	N1	M1	IV
32	z2103675_C4	IM9	Female	52	4.5	Moderate	T3	N1	M0	III
33	z2103877_C2	IM10	Female	73	3.7	Moderate	T3	N0	M0	II
34	z2104864_C2_1	IM11	Male	67	3.5	Poor	T3	N0	M0	II
35	z2104022_C1	IM12	Male	57	3.7	Moderate	T2	N0	M0	I
36	z2104627_C1	IM13	Male	61	3.5	Moderate	T3	N1	M0	III
37	z2104973_C3	IM14	Male	68	4	Moderate	T3	N2	M0	III
38	z2105103_C1	IM15	Male	71	4.5	Poor	T3	N1	M0	III
39	z2105385_C2	IM16	Male	57	4.5	Poor	T3	N1	M1	IV
40	z2105655_C2	IM17	Male	63	2.6	Moderate	T2	N0	M0	I
41	z2105736_D3	IM18	Female	49	4.5	Moderate	T3	N0	M0	II
42	z2105957_D4	IM19	Female	73	4	Moderate	T3	N0	M0	II
43	z2106415_C1	IM20	Female	64	3.5	Moderate	T2	N0	M0	I
44	z2106686_C4	IM21	Male	69	4.3	Moderate	T3	N0	M0	II
45	z2107005_C1	IM22	Female	75	5.7	Moderate	T3	N0	M0	II
