# Supplementary material for: Diagnosis and functional prediction of microbial markers in tumor tissues of sporadic colorectal cancer patients associated with the MLH1 protein phenotype
Source: Front Oncol. 2023 Jan 23;12:1116780. doi: 10.3389/fonc.2022.1116780 (PMC9899897; doi:10.3389/fonc.2022.1116780)
Supplement: Supplementary file 1 [file DataSheet_1.zip › Clinical Data Parameters and Analysis Data/Inter-group T test data table.xlsx]

## Sheet: Sheet1
Estimators	DM-Mean	DM-Sd	IM-Mean	IM-Sd	Pvalue	Qvalue
sobs	631.43	643.29	376.68	414.43	0.07846	0.08239
shannon	3.3192	1.6894	2.3371	1.7352	0.04952	0.08239
simpson	0.16643	0.11278	0.31508	0.20849	0.02532	0.08239
chao	708.48	696.74	427.19	440.11	0.07106	0.08239
heip	0.1074	0.11301	0.077423	0.12002	0.06104	0.08239
pd	63.471	51.892	42.597	36.899	0.08239	0.08239
