# Supplementary material for: Diagnosis and functional prediction of microbial markers in tumor tissues of sporadic colorectal cancer patients associated with the MLH1 protein phenotype
Source: Front Oncol. 2023 Jan 23;12:1116780. doi: 10.3389/fonc.2022.1116780 (PMC9899897; doi:10.3389/fonc.2022.1116780)
Supplement: Supplementary file 1 [file DataSheet_1.zip › Clinical Data Parameters and Analysis Data/PCoA Genus level_Bray-Curtis.xlsx]

## Sheet: Sheet1
	Proportion of Variance
PC1	0.5986
PC2	0.1438
PC3	0.0922
PC4	0.0444
PC5	0.0299
PC6	0.0226
PC7	0.0153
PC8	0.0136
PC9	0.0098
PC10	0.0052
PC11	0.0041
PC12	0.004
PC13	0.0031
PC14	0.002
PC15	0.0014
PC16	0.0008
PC17	0.0007
PC18	0.0005
PC19	0.0004
PC20	0.0003
PC21	0.0003
PC22	0.0003
PC23	0.0003
PC24	0.0002
PC25	0.0002
PC26	0.0001
PC27	0.0001
PC28	0.0001
PC29	0
PC30	0
PC31	0
PC32	0
PC33	0
PC34	0
PC35	0
PC36	0
PC37	0.0001
PC38	0.0001
PC39	0.0001
PC40	0.0002
PC41	0.0003
PC42	0.0006
PC43	0.0008
PC44	0.0013
PC45	0.0022
