# Supplementary material for: Diagnosis and functional prediction of microbial markers in tumor tissues of sporadic colorectal cancer patients associated with the MLH1 protein phenotype
Source: Front Oncol. 2023 Jan 23;12:1116780. doi: 10.3389/fonc.2022.1116780 (PMC9899897; doi:10.3389/fonc.2022.1116780)
Supplement: Supplementary file 1 [file DataSheet_1.zip › Clinical Data Parameters and Analysis Data/PCoA Genus level_weighted-Unifrac.xlsx]

## Sheet: Sheet1
	Proportion of Variance
PC1	0.65
PC2	0.1359
PC3	0.0975
PC4	0.0295
PC5	0.021
PC6	0.0146
PC7	0.0091
PC8	0.0084
PC9	0.0061
PC10	0.0035
PC11	0.0029
PC12	0.0017
PC13	0.0012
PC14	0.0009
PC15	0.0008
PC16	0.0005
PC17	0.0004
PC18	0.0004
PC19	0.0003
PC20	0.0002
PC21	0.0002
PC22	0.0001
PC23	0.0001
PC24	0.0001
PC25	0.0001
PC26	0.0001
PC27	0
PC28	0
PC29	0
PC30	0
PC31	0
PC32	0
PC33	0
PC34	0
PC35	0.0001
PC36	0.0001
PC37	0.0001
PC38	0.0002
PC39	0.0002
PC40	0.0003
PC41	0.0006
PC42	0.0016
PC43	0.0018
PC44	0.0034
PC45	0.0057
