# Supplementary material for: Diagnosis and functional prediction of microbial markers in tumor tissues of sporadic colorectal cancer patients associated with the MLH1 protein phenotype
Source: Front Oncol. 2023 Jan 23;12:1116780. doi: 10.3389/fonc.2022.1116780 (PMC9899897; doi:10.3389/fonc.2022.1116780)
Supplement: Supplementary file 1 [file DataSheet_1.zip › Clinical Data Parameters and Analysis Data/PCOA Phylum level_Bray-Curtis.xlsx]

## Sheet: Sheet1
	Proportion of Variance
PC1	0.6477
PC2	0.1816
PC3	0.0428
PC4	0.0217
PC5	0.0116
PC6	0.007
PC7	0.0049
PC8	0.0028
PC9	0.0014
PC10	0.0011
PC11	0.0007
PC12	0.0006
PC13	0.0004
PC14	0.0004
PC15	0.0002
PC16	0.0001
PC17	0.0001
PC18	0.0001
PC19	0
PC20	0
PC21	0
PC22	0
PC23	0
PC24	0
PC25	0
PC26	0
PC27	0
PC28	0
PC29	0
PC30	0
PC31	0.0001
PC32	0.0001
PC33	0.0001
PC34	0.0002
PC35	0.0004
PC36	0.0004
PC37	0.0006
PC38	0.0007
PC39	0.0009
PC40	0.002
PC41	0.003
PC42	0.0038
PC43	0.0065
PC44	0.0101
PC45	0.046
