# Supplementary material for: Diagnosis and functional prediction of microbial markers in tumor tissues of sporadic colorectal cancer patients associated with the MLH1 protein phenotype
Source: Front Oncol. 2023 Jan 23;12:1116780. doi: 10.3389/fonc.2022.1116780 (PMC9899897; doi:10.3389/fonc.2022.1116780)
Supplement: Supplementary file 1 [file DataSheet_1.zip › Clinical Data Parameters and Analysis Data/PCOA Phylum level_weighted-Unifrac.xlsx]

## Sheet: Sheet1
	Proportion of Variance
PC1	0.6538
PC2	0.1632
PC3	0.0563
PC4	0.0203
PC5	0.0118
PC6	0.0064
PC7	0.0051
PC8	0.0032
PC9	0.0012
PC10	0.0011
PC11	0.0007
PC12	0.0007
PC13	0.0004
PC14	0.0003
PC15	0.0002
PC16	0.0001
PC17	0.0001
PC18	0.0001
PC19	0
PC20	0
PC21	0
PC22	0
PC23	0
PC24	0
PC25	0
PC26	0
PC27	0
PC28	0
PC29	0
PC30	0
PC31	0.0001
PC32	0.0001
PC33	0.0002
PC34	0.0002
PC35	0.0003
PC36	0.0004
PC37	0.0005
PC38	0.0007
PC39	0.0009
PC40	0.0021
PC41	0.0026
PC42	0.0039
PC43	0.0071
PC44	0.0095
PC45	0.0463
