# Supplementary material for: Diagnosis and functional prediction of microbial markers in tumor tissues of sporadic colorectal cancer patients associated with the MLH1 protein phenotype
Source: Front Oncol. 2023 Jan 23;12:1116780. doi: 10.3389/fonc.2022.1116780 (PMC9899897; doi:10.3389/fonc.2022.1116780)
Supplement: Supplementary file 1 [file DataSheet_1.zip › Clinical Data Parameters and Analysis Data/PICRUST2_Statistical interpretations.xlsx]

## Sheet: Sheet1
Name	Fold Change(DM/IM)	DM-Mean(%)	DM-Sd(%)	IM-Mean(%)	IM-Sd(%)	P-value	corrected pvalue
Global and overview maps	0.99799	39.72	0.393	39.8	0.3832	0.3233	0.3459
Amino acid metabolism	0.945814	8.902	0.7847	9.412	0.6444	0.004701	0.03315
Carbohydrate metabolism	0.988459	8.822	0.15	8.925	0.117	0.03013	0.06026
Energy metabolism	1.02906	4.214	0.245	4.095	0.149	0.6744	0.6894
Metabolism of cofactors and vitamins	1.05023	3.91	0.3634	3.723	0.2638	0.05503	0.08729
Xenobiotics biodegradation and metabolism	0.830362	3.167	1.02	3.814	0.9053	0.01211	0.04212
Membrane transport	1.02117	3.183	0.2509	3.117	0.234	0.2245	0.2717
Lipid metabolism	0.886992	2.857	0.491	3.221	0.4687	0.01465	0.04212
Signal transduction	1.05343	2.583	0.1095	2.452	0.1694	0.004701	0.03315
Cellular community - prokaryotes	1.0472	2.396	0.133	2.288	0.2371	0.2159	0.2684
Translation	1.16054	2.241	0.5835	1.931	0.442	0.01766	0.04512
Nucleotide metabolism	1.0747	2.115	0.2668	1.968	0.19	0.02387	0.0549
Replication and repair	1.11286	2.051	0.396	1.843	0.279	0.01376	0.04212
Metabolism of other amino acids	0.951289	1.66	0.1558	1.745	0.1124	0.01291	0.04212
Metabolism of terpenoids and polyketides	0.909682	1.259	0.1729	1.384	0.1512	0.008164	0.03414
Biosynthesis of other secondary metabolites	1.02686	1.338	0.0905	1.303	0.0771	0.005802	0.03336
Folding， sorting and degradation	1.10714	1.147	0.2169	1.036	0.1609	0.03375	0.06211
Glycan biosynthesis and metabolism	1.0747	1.079	0.1492	1.004	0.0813	0.2808	0.3229
Endocrine system	0.890628	0.8021	0.1229	0.9006	0.1289	0.0319	0.06114
Cell growth and death	1.02429	0.7676	0.024	0.7494	0.0299	0.06758	0.0942
Cell motility	1.30907	0.7014	0.2044	0.5358	0.277	0.02684	0.05612
Drug resistance: antimicrobial	1.19977	0.6366	0.1222	0.5306	0.1256	0.01211	0.04212
Infectious disease: bacterial	1.12325	0.6097	0.0507	0.5428	0.088	0.007132	0.03414
Cancer: overview	1.00726	0.5691	0.0312	0.565	0.0274	0.3123	0.342
Aging	1.01833	0.5001	0.0315	0.4911	0.0124	0.06758	0.0942
Transport and catabolism	0.911199	0.3694	0.0464	0.4054	0.0578	0.04214	0.07455
Neurodegenerative disease	1.12096	0.3642	0.0228	0.3249	0.046	0.005045	0.03315
Environmental adaptation	0.996151	0.2847	0.0139	0.2858	0.0101	0.8827	0.8827
Drug resistance: antineoplastic	1.17721	0.2531	0.0358	0.215	0.0364	0.002828	0.03315
Nervous system	0.914116	0.215	0.0386	0.2352	0.0269	0.04449	0.07579
Endocrine and metabolic disease	1.06359	0.2074	0.0151	0.195	0.0191	0.0166	0.04492
Cardiovascular disease	1.12783	0.1941	0.0174	0.1721	0.0255	0.008164	0.03414
Cancer: specific types	1.09911	0.173	0.0185	0.1574	0.0284	0.06424	0.0942
Immune system	1.06194	0.1646	0.0168	0.155	0.006	0.001214	0.03315
Infectious disease: viral	1.29196	0.1655	0.0239	0.1281	0.0598	0.09073	0.1192
Transcription	1.1446	0.1219	0.0314	0.1065	0.0241	0.07846	0.1062
Infectious disease: parasitic	1.10577	0.0556	0.0032	0.0503	0.0084	0.09514	0.1216
Immune disease	0.959734	0.0448	0.0047	0.0467	0.0071	0.06104	0.09359
Excretory system	0.908972	0.0418	0.0062	0.046	0.0065	0.02249	0.05446
Digestive system	1.10952	0.0387	0.0071	0.0349	0.0025	0.6254	0.6539
Substance dependence	0.805852	0.0325	0.0098	0.0403	0.007	0.001538	0.03315
Circulatory system	1.26999	0.0257	0.0041	0.0203	0.0087	0.05503	0.08729
Development and regeneration	1.46071	0.0127	0.0044	0.0087	0.005	0.003526	0.03315
Cellular community - eukaryotes	2.0727	0.0008	0.001	0.0004	0.0007	0.3016	0.3383
Sensory system	3.62385	0.0004	0.0006	0.0001	0.0002	0.02684	0.05612
Signaling molecules and interaction	5.41881	0.0004	0.0007	0.0001	0.0001	0.2808	0.3229
