# Supplementary material for: Diagnosis and functional prediction of microbial markers in tumor tissues of sporadic colorectal cancer patients associated with the MLH1 protein phenotype
Source: Front Oncol. 2023 Jan 23;12:1116780. doi: 10.3389/fonc.2022.1116780 (PMC9899897; doi:10.3389/fonc.2022.1116780)
Supplement: Supplementary file 1 [file DataSheet_1.zip › Clinical Data Parameters and Analysis Data/Result_table of species importance.xlsx]

## Sheet: Sheet1
feature	importance
g__Lachnoclostridium	5.33553
g__Escherichia-Shigella	5.02152
g__Coprococcus	4.9147
g__Blautia	4.70925
g__Pseudomonas	4.42369
g__Stenotrophomonas	4.27517
g__Negativibacillus	4.06508
g__Paracoccus	4.04407
g__UCG-005	3.89986
g__Faecalibacterium	3.73397
g__Eubacterium_hallii_group	3.7285
g__unclassified_f__Ruminococcaceae	3.57092
g__norank_f__Mitochondria	3.47768
g__Sphingomonas	3.05438
g__norank_f__Eubacterium_coprostanoligenes_group	3.02156
g__Ruminococcus_torques_group	2.97452
g__Bacteroides	2.96983
g__norank_f__Azospirillaceae	2.90727
g__NK4A214_group	2.778
g__Prevotellaceae_UCG-001	2.72315
g__Delftia	2.67737
g__Rhodococcus	2.60006
g__norank_f__norank_o__Clostridia_UCG-014	2.58414
g__norank_f__p-251-o5	2.53975
g__Methylobacterium-Methylorubrum	2.52256
g__Acetitomaculum	2.49692
g__Dorea	2.39248
g__Brevundimonas	2.38186
g__Lachnospiraceae_XPB1014_group	2.31643
g__unclassified_f__Rhizobiaceae	2.25048
g__unclassified_f__Prevotellaceae	2.2254
g__Lawsonella	2.16571
g__Aquamicrobium	2.16299
g__Steroidobacter	2.11442
g__Fusicatenibacter	2.10576
g__Bilophila	2.1028
g__Bdellovibrio	2.09274
g__Bradyrhizobium	2.0925
g__norank_f__Pleomorphomonadaceae	2.06801
g__unclassified_o__Burkholderiales	2.00545
g__Ochrobactrum	1.99069
g__Conexibacter	1.98741
g__Phascolarctobacterium	1.96554
g__norank_f__Bacteroidales_RF16_group	1.92474
g__Rikenellaceae_RC9_gut_group	1.89861
g__Nitrospira	1.88111
g__Papillibacter	1.85296
g__norank_f__Erysipelotrichaceae	1.80641
g__Limnobacter	1.73469
g__LD29	1.7281
g__unclassified_p__Chloroflexi	1.71466
g__MM2	1.711
g__Pirellula	1.70797
g__Succiniclasticum	1.70363
g__horsej-a03	1.7027
g__Ruminococcus	1.70093
g__Meiothermus	1.70045
g__Yersinia	1.68447
g__norank_f__norank_o__Chloroplast	1.6833
g__Azoarcus	1.66222
g__Ferrovibrio	1.65557
g__norank_f__Roseiflexaceae	1.65166
g__Leucobacter	1.64591
g__Roseomonas	1.64355
g__Thermopolyspora	1.63736
g__Subgroup_10	1.62251
g__Azovibrio	1.60755
g__Massilia	1.6025
g__Ruminococcus_gauvreauii_group	1.58856
g__Veillonellaceae_UCG-001	1.46202
g__norank_f__JG30-KF-CM45	1.45698
g__Microbacterium	1.45184
g__norank_f__UCG-011	1.4374
g__norank_f__WD2101_soil_group	1.436
g__Pedomicrobium	1.43035
g__Fusobacterium	1.41705
g__AKYG587	1.41705
g__norank_f__Polyangiaceae	1.41705
g__norank_f__norank_o__norank_c__bacteriap25	1.41705
g__Hymenobacter	1.41653
g__unclassified_f__Myxococcaceae	1.4164
g__norank_f__Bacteroidales_BS11_gut_group	1.41591
g__norank_f__norank_o__norank_c__Berkelbacteria	1.4146
g__Paenibacillus	1.4146
g__Nonomuraea	1.41286
g__Sanguibacter	1.41185
g__Prosthecobacter	1.4095
g__SM1A02	1.40677
g__Prevotellaceae_NK3B31_group	1.40606
g__Candidatus_Omnitrophus	1.40606
g__UCG-002	1.40606
g__probable_genus_10	1.40606
g__norank_f__Bacteroidales_UCG-001	1.3989
g__norank_f__norank_o__SAR202_clade	1.39268
g__norank_f__norank_o__norank_c__Planctomycetes	1.39268
g__SP3-e08	1.38458
g__norank_f__norank_o__Chthonomonadales	1.37998
g__Sphingopyxis	1.37837
g__unclassified_f__Blastocatellaceae	1.36329
g__norank_f__norank_o__PAUC26f	1.35542
g__Anaerococcus	1.35415
g__Niastella	1.3455
g__Family_XIII_AD3011_group	1.34429
g__Arcobacter	1.34406
g__norank_f__Longimicrobiaceae	1.34406
g__Niabella	1.33362
g__norank_f__norank_o__Subgroup_7	1.33298
g__norank_f__Muribaculaceae	1.33298
g__OLB12	1.3246
g__Cutibacterium	1.32269
g__Pseudolabrys	1.322
g__Saccharofermentans	1.30766
g__norank_f__norank_o__Planctomycetales	1.29747
g__norank_f__norank_o__R7C24	1.29335
g__MND1	1.28985
g__Legionella	1.28871
g__Aneurinibacillus	1.28365
g__Arthrobacter	1.27035
g__Bordetella	1.26816
g__Lysobacter	1.26694
g__norank_f__Gemmatimonadaceae	1.25432
g__norank_f__Ardenticatenaceae	1.21941
g__Chryseobacterium	1.21929
g__Xanthobacter	1.2191
g__Lachnospiraceae_NK4A136_group	1.21782
g__Gordonia	1.18009
g__unclassified_f__Staphylococcaceae	1.16826
g__norank_f__Sandaracinaceae	1.16036
g__unclassified_k__norank_d__Bacteria	1.15125
g__norank_f__norank_o__Microtrichales	1.12695
g__Jeotgalibaca	1.09638
g__Methylotenera	1.06993
g__TM7a	1.06717
g__Sphingobacterium	1.05714
g__norank_f__norank_o__Vicinamibacterales	1.00901
g__Nocardioides	1.00251
g__Vibrio	1.001
g__Egicoccus	1.001
g__Salinispora	1.001
g__Ammoniibacillus	1.001
g__Candidatus_Kuenenia	1.001
g__Agathobacter	1.001
g__unclassified_f__Hyphomicrobiaceae	1.001
g__norank_f__SRB2	1.001
g__unclassified_o__Myxococcales	1.001
g__Mogibacterium	1.001
g__norank_f__Steroidobacteraceae	1.001
g__norank_f__Lachnospiraceae	1.001
g__unclassified_c__Bacteroidia	1.001
g__Cellvibrio	1.001
g__norank_f__Oscillospiraceae	1.001
g__norank_f__norank_o__Frankiales	1.001
g__Carnobacterium	1.001
g__unclassified_f__Thermoactinomycetaceae	1.001
g__Spirosoma	1.001
g__Lachnospiraceae_UCG-006	1.001
g__Dactylosporangium	1.001
g__Pelagibacterium	1.001
g__Roseisolibacter	1.001
g__Chitinibacter	1.001
g__Phaselicystis	1.001
g__Marinobacter	1.001
g__Flexilinea	1.001
g__norank_f__AKYG1722	1.001
g__norank_f__norank_o__Elev-16S-1166	1.001
g__BIyi10	1.001
g__Microbispora	1.001
g__Sporocytophaga	1.001
g__Weissella	1.001
g__Lactococcus	1.001
g__Jatrophihabitans	1.001
g__Ellin517	1.001
g__unclassified_f__Phycisphaeraceae	1.001
g__norank_f__norank_o__Subgroup_13	1.001
g__Georgenia	1.001
g__norank_f__norank_o__Bacteroidales	1.001
g__norank_f__norank_o__Elsterales	1.001
g__Novosphingobium	1.001
g__norank_f__Fodinicurvataceae	1.001
g__Chryseolinea	1.001
g__Proteiniclasticum	1.001
g__Brumimicrobium	1.001
g__norank_f__norank_o__WCHB1-41	1.001
g__norank_f__norank_o__MBA03	1.001
g__unclassified_f__Gemmatimonadaceae	1.001
g__norank_f__norank_o__norank_c__MB-A2-108	1.001
g__norank_f__norank_o__Thalassobaculales	1.001
g__norank_f__norank_o__norank_c__Subgroup_25	1.001
g__P3OB-42	1.001
g__unclassified_o__Babeliales	1.001
g__Ilumatobacter	1.001
g__unclassified_o__Micrococcales	1.001
g__norank_f__norank_o__norank_c__norank_p__NB1-j	1.001
g__unclassified_f__Pirellulaceae	1.001
g__Shewanella	1.001
g__unclassified_f__Puniceicoccaceae	1.001
g__unclassified_o__Micavibrionales	1.001
g__unclassified_o__Gaiellales	1.001
g__Family_XIII_UCG-001	1.001
g__Ohtaekwangia	1.001
g__Terrimonas	1.001
g__Longispora	1.001
g__norank_f__Desulfallas-Sporotomaculum	1.001
g__UCG-012	1.001
g__norank_f__norank_o__Clostridia_vadinBB60_group	1.001
g__Faecalibaculum	1.001
g__norank_f__Devosiaceae	1.001
g__Hydrogenispora	1.001
g__Pseudoflavitalea	1.001
g__Allobaculum	1.001
g__norank_f__Amb-16S-1323	1.001
g__Nordella	1.001
g__Chelatococcus	1.001
g__norank_f__Ruminococcaceae	1.001
g__Haliangium	1.001
g__norank_f__norank_o__norank_c__norank_p__Armatimonadota	1.001
g__norank_f__Methyloligellaceae	1.001
g__Symbiobacterium	1.001
g__norank_f__UCG-010	1.001
g__Blastopirellula	1.001
g__Coxiella	1.001
g__Truepera	1.001
g__norank_f__norank_o__norank_c__Pla4_lineage	1.001
g__Apibacter	1.001
g__Murdochiella	1.001
g__norank_f__norank_o__norank_c__Subgroup_5	1.001
g__unclassified_o__Oscillospirales	1.001
g__Vulcaniibacterium	1.001
g__Defluviicoccus	1.001
g__Glutamicibacter	1.001
g__oc32	1.001
g__BBMC-4	1.001
g__Cephaloticoccus	1.001
g__Fluviicola	1.001
g__unclassified_f__Flavobacteriaceae	1.001
g__Streptosporangium	1.001
g__Edaphobaculum	1.001
g__unclassified_p__Armatimonadota	1.001
g__YC-ZSS-LKJ147	1.001
g__Candidatus_Alysiosphaera	1.001
g__Cloacibacterium	1.001
g__Halocella	1.001
g__RB41	1.001
g__Iamia	1.001
g__unclassified_o__Cytophagales	1.001
g__Ellin516	1.001
g__Opitutus	1.001
g__unclassified_f__Xanthobacteraceae	1.001
g__norank_f__norank_o__norank_c__norank_p__Latescibacterota	1.001
g__unclassified_c__Clostridia	1.001
g__unclassified_f__Solirubrobacteraceae	1.001
g__unclassified_f__Caldilineaceae	1.001
g__norank_f__Pedosphaeraceae	1.001
g__Syntrophobacter	1.001
g__unclassified_f__Atopobiaceae	1.001
g__Gemella	1.001
g__Filomicrobium	1.001
g__Herpetosiphon	1.001
g__unclassified_c__Chloroflexia	1.001
g__Lachnospiraceae_FCS020_group	1.001
g__norank_f__norank_o__PLTA13	1.001
g__Petrimonas	1.001
g__Sumerlaea	1.001
g__Algoriphagus	1.001
g__norank_f__norank_o__RF39	1.001
g__Romboutsia	1.001
g__unclassified_c__Bacilli	1.001
g__Chthoniobacter	1.001
g__Helcococcus	1.001
g__Phaeodactylibacter	1.001
g__Prevotella	0.99449
g__Bifidobacterium	0.97157
g__norank_f__norank_o__Acidobacteriales	0.9715
g__unclassified_f__Microbacteriaceae	0.9061
g__Saccharopolyspora	0.90371
g__norank_f__TRA3-20	0.89913
g__norank_f__norank_o__norank_c__Acidimicrobiia	0.88812
g__Allorhizobium-Neorhizobium-Pararhizobium-Rhizobium	0.88549
g__Vulgatibacter	0.8815
g__norank_f__norank_o__norank_c__Sericytochromatia	0.87592
g__Parasutterella	0.86714
g__Prevotellaceae_UCG-003	0.81788
g__Alloprevotella	0.80698
g__Clostridium_sensu_stricto_1	0.79634
g__norank_f__norank_o__DS-100	0.7884
g__norank_f__Caulobacteraceae	0.78461
g__norank_f__norank_o__norank_c__KD4-96	0.7654
g__Staphylococcus	0.75773
g__norank_f__norank_o__Saccharimonadales	0.75356
g__Lachnospiraceae_AC2044_group	0.73464
g__Oceanobacillus	0.72025
g__Dongia	0.69349
g__Blastomonas	0.67845
g__Rubellimicrobium	0.67638
g__Mycobacterium	0.64631
g__Desulfovibrio	0.64354
g__norank_f__Caldilineaceae	0.63178
g__Roseimicrobium	0.62829
g__V9D2013_group	0.5798
g__Micrococcus	0.56622
g__norank_f__norank_o__Blfdi19	0.54129
g__Brachymonas	0.50863
g__Pseudonocardia	0.50136
g__Clostridium_sensu_stricto_12	0.48431
g__Acinetobacter	0.47826
g__norank_f__norank_o__norank_c__S0134_terrestrial_group	0.4493
g__SH-PL14	0.4473
g__unclassified_f__Micromonosporaceae	0.43746
g__norank_f__NS9_marine_group	0.41711
g__norank_f__Blastocatellaceae	0.41183
g__Corynebacterium	0.41075
g__unclassified_f__Rhodospirillaceae	0.39069
g__Hyphomicrobium	0.37216
g__Knoellia	0.33445
g__unclassified_f__Enterobacteriaceae	0.32953
g__Candidatus_Saccharimonas	0.3276
g__Solirubrobacter	0.31991
g__norank_f__norank_o__Actinomarinales	0.31764
g__norank_f__Xanthobacteraceae	0.31345
g__unclassified_f__Bacillaceae	0.30594
g__Faecalitalea	0.30593
g__Luteimonas	0.30429
g__Mesorhizobium	0.30045
g__Devosia	0.29648
g__norank_f__67-14	0.28533
g__Defluviitaleaceae_UCG-011	0.2252
g__Curvibacter	0.19225
g__Ralstonia	0.18041
g__unclassified_f__Sphingomonadaceae	0.17542
g__Nocardiopsis	0.15618
g__Burkholderia-Caballeronia-Paraburkholderia	0.13882
g__norank_f__norank_o__norank_c__TK10	0.13533
g__Micromonospora	0.11532
g__unclassified_f__Lachnospiraceae	0.09892
g__Akkermansia	0.07845
g__Thermobacillus	0.04874
g__Blastococcus	0.04284
g__Mobilitalea	0.04039
g__Parabacteroides	0.01304
g__Dietzia	0.0091
g__Christensenellaceae_R-7_group	0.00602
g__Herbaspirillum	0.00458
g__Peptostreptococcus	0
g__Advenella	0
g__norank_f__norank_o__Micavibrionales	0
g__Jonesia	0
g__Eubacterium_yurii_group	0
g__Melghirimyces	0
g__Fictibacillus	0
g__Negativicoccus	0
g__norank_f__norank_o__t0.6.f	0
g__Haliscomenobacter	0
g__unclassified_c__Lentisphaeria	0
g__unclassified_o__Syntrophales	0
g__Anoxybacillus	0
g__unclassified_o__Solirubrobacterales	0
g__norank_f__norank_o__norank_c__Gracilibacteria	0
g__Hydrogenobacter	0
g__norank_f__Isosphaeraceae	0
g__Thioalkalispira-Sulfurivermis	0
g__Clade_Ia	0
g__Prevotellaceae_Ga6A1_group	0
g__Proteiniphilum	0
g__Subgroup_23	0
g__norank_f__CPla-3_termite_group	0
g__norank_f__norank_o__M55-D21	0
g__norank_f__norank_o__Symbiobacteriales	0
g__norank_f__norank_o__Gastranaerophilales	0
g__norank_f__norank_o__1013-28-CG33	0
g__norank_f__Prevotellaceae	0
g__Virgisporangium	0
g__Syntrophus	0
g__Alterococcus	0
g__Microcoleus_Es-Yyy1400	0
g__Psychroglaciecola	0
g__norank_f__Thermoactinomycetaceae	0
g__Amaricoccus	0
g__Caloramator	0
g__unclassified_f__Symbiobacteraceae	0
g__unclassified_o__Frankiales	0
g__Formosa	0
g__norank_f__Gimesiaceae	0
g__Geothermobacter	0
g__Trueperella	0
g__Macellibacteroides	0
g__unclassified_c__Verrucomicrobiae	0
g__norank_f__SB-5	0
g__Campylobacter	0
g__unclassified_f__Cyclobacteriaceae	0
g__norank_f__Micropepsaceae	0
g__norank_f__Acidobacteriaceae_Subgroup_1	0
g__Solitalea	0
g__Marvinbryantia	0
g__Eubacterium_ventriosum_group	0
g__Salinimicrobium	0
g__Rhodocytophaga	0
g__ZOR0006	0
g__norank_f__norank_o__Pla1_lineage	0
g__OM27_clade	0
g__unclassified_f__Sandaracinaceae	0
g__Eubacterium_ruminantium_group	0
g__OLB13	0
g__Longivirga	0
g__unclassified_f__Isosphaeraceae	0
g__norank_f__norank_o__norank_c__Subgroup_21	0
g__Winogradskyella	0
g__Anseongella	0
g__unclassified_f__Muribaculaceae	0
g__IMCC26134	0
g__norank_f__AKYH767	0
g__UCG-001	0
g__Clostridium_sensu_stricto_10	0
g__Psychroflexus	0
g__Mesotoga	0
g__Sphaerobacter	0
g__Gemmata	0
g__PMMR1	0
g__Epulopiscium	0
g__Gilliamella	0
g__Cecembia	0
g__norank_f__Geminicoccaceae	0
g__Cerasicoccus	0
g__norank_f__Bacteroidetes_vadinHA17	0
g__Nodosilinea_PCC-7104	0
g__Geovibrio	0
g__norank_f__Hungateiclostridiaceae	0
g__norank_f__Solimonadaceae	0
g__norank_f__Balneolaceae	0
g__Croceicoccus	0
g__unclassified_f__Thermomonosporaceae	0
g__norank_f__norank_o__EC3	0
g__DEV008	0
g__unclassified_f__Spirosomaceae	0
g__JCM_18997	0
g__norank_f__A0839	0
g__Bauldia	0
g__Candidatus_Scalindua	0
g__Sediminibacterium	0
g__norank_f__norank_o__norank_c__JG30-KF-CM66	0
g__Dialister	0
g__norank_f__Marinilabiliaceae	0
g__Pelagicoccus	0
g__Sporacetigenium	0
g__norank_f__norank_o__KF-JG30-C25	0
g__unclassified_c__Cyanobacteriia	0
g__Dokdonella	0
g__Pseudophaeobacter	0
g__Leptonema	0
g__Clostridium_sensu_stricto_8	0
g__Caproiciproducens	0
g__norank_f__norank_o__Candidatus_Kaiserbacteria	0
g__Rothia	0
g__SWB02	0
g__norank_f__norank_o__norank_c__norank_p__RCP2-54	0
g__unclassified_f__Carnobacteriaceae	0
g__norank_f__norank_o__Rhizobiales	0
g__p-1088-a5_gut_group	0
g__Labrenzia	0
g__Centipeda	0
g__Catenibacterium	0
g__norank_f__norank	0
g__Micropruina	0
g__norank_f__Geobacteraceae	0
g__norank_f__norank_o__Babeliales	0
g__Lachnospiraceae_NK4B4_group	0
g__Arboricoccus	0
g__OLB17	0
g__Pseudaminobacter	0
g__Coriobacteriaceae_UCG-002	0
g__Prauserella	0
g__norank_f__Nocardioidaceae	0
g__unclassified_f__Salisediminibacteriaceae	0
g__Arenimonas	0
g__Ulvibacter	0
g__unclassified_f__Sporolactobacillaceae	0
g__Brevibacterium	0
g__norank_f__norank_o__norank_c__Thermoleophilia	0
g__Patulibacter	0
g__unclassified_o__Planctomycetales	0
g__norank_f__norank_o__Oscillospirales	0
g__unclassified_f__Simkaniaceae	0
g__unclassified_f__Peptostreptococcaceae	0
g__Sellimonas	0
g__JGI_0001001-H03	0
g__norank_f__27F-1492R	0
g__Silanimonas	0
g__Cupriavidus	0
g__norank_f__Micavibrionaceae	0
g__Thermicanus	0
g__norank_f__Tepidisphaeraceae	0
g__Oscillibacter	0
g__norank_f__norank_o__Candidatus_Shapirobacteria	0
g__Syntrophomonas	0
g__Urania-1B-19_marine_sediment_group	0
g__norank_f__norank_o__mle1-27	0
g__norank_f__Propionibacteriaceae	0
g__unclassified_f__Microscillaceae	0
g__norank_f__Magnetospiraceae	0
g__norank_f__norank_o__Aminicenantales	0
g__Pediococcus	0
g__Porphyrobacter	0
g__Thermobispora	0
g__mle1-7	0
g__Pseudoalteromonas	0
g__Mucilaginibacter	0
g__norank_f__Flavobacteriaceae	0
g__Sandaracinus	0
g__Clostridium_sensu_stricto_6	0
g__Clostridium_sensu_stricto_7	0
g__unclassified_f__Vampirovibrionaceae	0
g__Parviterribacter	0
g__Aureimonas	0
g__unclassified_c__ABY1	0
g__norank_f__norank_o__Veillonellales-Selenomonadales	0
g__Lachnospiraceae_FE2018_group	0
g__norank_f__norank_o__ADurb.Bin180	0
g__Gottschalkia	0
g__norank_f__Verrucomicrobiaceae	0
g__Telmatospirillum	0
g__unclassified_o__Opitutales	0
g__unclassified_f__Oxalobacteraceae	0
g__HdN1	0
g__unclassified_f__Erwiniaceae	0
g__norank_f__SR-FBR-L83	0
g__Candidatus_Accumulibacter	0
g__norank_f__Bradymonadaceae	0
g__Dyadobacter	0
g__Tychonema_CCAP_1459-11B	0
g__norank_f__norank_o__EPR3968-O8a-Bc78	0
g__norank_f__BSV26	0
g__Anaerolinea	0
g__Thermus	0
g__Rheinheimera	0
g__norank_f__Butyricicoccaceae	0
g__DSSD61	0
g__unclassified_o__Rhizobiales	0
g__Haloferula	0
g__Spirochaeta	0
g__DNF00809	0
g__Thermoflavifilum	0
g__norank_f__M2PB4-65_termite_group	0
g__Oligoflexus	0
g__norank_f__norank_o__Bradymonadales	0
g__Nitrolancea	0
g__norank_f__norank_o__Omnitrophales	0
g__Marinoscillum	0
g__norank_f__norank_o__SAR86_clade	0
g__unclassified_f__Caulobacteraceae	0
g__Lachnospira	0
g__Dubosiella	0
g__norank_f__norank_o__CCD24	0
g__norank_f__Victivallaceae	0
g__Coprothermobacter	0
g__DEV114	0
g__Alkanibacter	0
g__Anaeroplasma	0
g__norank_f__norank_o__Ferrovibrionales	0
g__unclassified_o__Vampirovibrionales	0
g__unclassified_p__Firmicutes	0
g__Zoogloea	0
g__unclassified_f__Caloramatoraceae	0
g__Cellulomonas	0
g__Flavihumibacter	0
g__norank_f__Heliobacteriaceae	0
g__norank_f__norank_o__Defluviicoccales	0
g__norank_f__PHOS-HE36	0
g__Magnetospirillum	0
g__norank_f__Weeksellaceae	0
g__norank_f__Synergistaceae	0
g__Sphingobium	0
g__norank_f__norank_o__Absconditabacteriales_SR1	0
g__Afipia	0
g__Quadrisphaera	0
g__Candidatus_Ovatusbacter	0
g__Soonwooa	0
g__norank_f__Symbiobacteraceae	0
g__norank_f__unclassified	0
g__unclassified_p__Desulfobacterota	0
g__Candidatus_Paracaedibacter	0
g__unclassified_f__Halieaceae	0
g__norank_f__norank_o__SJA-15	0
g__norank_f__norank_o__AT-s2-59	0
g__unclassified_f__Paludibacteraceae	0
g__unclassified_o__Ignavibacteriales	0
g__Colwellia	0
g__norank_f__norank_o__norank_c__norank_p__Patescibacteria	0
g__Cellulosilyticum	0
g__norank_f__Ktedonobacteraceae	0
g__Ktedonobacter	0
g__norank_f__norank_o__norank_c__DG-56	0
g__Kribbella	0
g__Sneathiella	0
g__Desulfohalotomaculum	0
g__Vagococcus	0
g__norank_f__Dysgonomonadaceae	0
g__Pelotomaculum	0
g__unclassified_f__Nocardiopsaceae	0
g__Porticoccus	0
g__Chloronema	0
g__unclassified_f__Ktedonobacteraceae	0
g__Eubacterium_nodatum_group	0
g__Persicitalea	0
g__unclassified_c__Phycisphaerae	0
g__Granulicatella	0
g__norank_f__AEGEAN-169_marine_group	0
g__Methylocella	0
g__unclassified_f__Crocinitomicaceae	0
g__norank_f__BIrii41	0
g__Cavicella	0
g__Taonella	0
g__Alkaliphilus	0
g__Erysipelatoclostridium	0
g__Nostoc_PCC-7524	0
g__Emticicia	0
g__norank_f__norank_o__Izemoplasmatales	0
g__Neochlamydia	0
g__Sutterella	0
g__Mumia	0
g__Acidicaldus	0
g__Azospirillum	0
g__unclassified_f__Fibrobacteraceae	0
g__norank_f__Prolixibacteraceae	0
g__Sinibacillus	0
g__norank_f__norank_o__11-24	0
g__norank_f__UBA12411	0
g__T2WK15B57	0
g__Candidatus_Microthrix	0
g__Sharpea	0
g__Limibaculum	0
g__norank_f__norank_o__norank_c__Gammaproteobacteria	0
g__Asanoa	0
g__Alicyclobacillus	0
g__norank_f__norank_o__MSB-5B2	0
g__Syntrophococcus	0
g__Risungbinella	0
g__norank_f__norank_o__norank_c__norank_p__WPS-2	0
g__norank_f__Nannocystaceae	0
g__Limnochorda	0
g__Paludibaculum	0
g__norank_f__norank_o__norank_c__MVP-15	0
g__Tuberibacillus	0
g__unclassified_f__Nocardioidaceae	0
g__pLW-20	0
g__unclassified_c__Desulfuromonadia	0
g__Verrucomicrobium	0
g__Pusillimonas	0
g__Gardnerella	0
g__Pasteuria	0
g__norank_f__Sutterellaceae	0
g__norank_f__norank_o__norank_c__Lineage_IIa	0
g__Aerococcus	0
g__Actinoallomurus	0
g__norank_f__Micromonosporaceae	0
g__Sediminispirochaeta	0
g__Facklamia	0
g__Lysinibacillus	0
g__Propionivibrio	0
g__Megasphaera	0
g__norank_f__Fimbriimonadaceae	0
g__Terrimicrobium	0
g__norank_f__norank_o__PeM15	0
g__norank_f__norank_o__MVP-88	0
g__norank_f__norank_o__norank_c__Pla3_lineage	0
g__Sh765B-TzT-35	0
g__Lachnotalea	0
g__norank_f__norank_o__norank_c__Subgroup_11	0
g__CL500-29_marine_group	0
g__Luteolibacter	0
g__Methyloceanibacter	0
g__norank_f__norank_o__Oligoflexales	0
g__Desulfatiglans	0
g__Luteitalea	0
g__Guyparkeria	0
g__Leptotrichia	0
g__Desulfitibacter	0
g__unclassified_o__Polyangiales	0
g__Ezakiella	0
g__unclassified_f__Solimonadaceae	0
g__Leptolyngbya_EcFYyyy-00	0
g__unclassified_o__Xanthomonadales	0
g__Actinocorallia	0
g__CHKCI001	0
g__norank_f__4572-13	0
g__unclassified_o__Sphingobacteriales	0
g__Amycolatopsis	0
g__norank_f__norank_o__norank_c__Parcubacteria	0
g__norank_f__SM2D12	0
g__norank_f__norank_o__norank_c__4-29-1	0
g__norank_f__WX65	0
g__unclassified_f__Pedosphaeraceae	0
g__Turicibacter	0
g__UBA6140	0
g__Isoptericola	0
g__Thermaerobacter	0
g__Idiomarina	0
g__Phocaeicola	0
g__norank_f__vadinBE97	0
g__Solimonas	0
g__U29-B03	0
g__Guggenheimella	0
g__Pedobacter	0
g__unclassified_f__Bacteriovoracaceae	0
g__unclassified_f__Geodermatophilaceae	0
g__Insolitispirillum	0
g__norank_f__Entotheonellaceae	0
g__Blastocatella	0
g__TM7	0
g__unclassified_c__Gammaproteobacteria	0
g__unclassified_f__Kineosporiaceae	0
g__KD3-10	0
g__JTB255_marine_benthic_group	0
g__unclassified_o__Lachnospirales	0
g__Planctopirus	0
g__Lacunisphaera	0
g__norank_f__norank_o__PB19	0
g__unclassified_f__Thermotaleaceae	0
g__Odoribacter	0
g__Planctomicrobium	0
g__Deferrisoma	0
g__norank_f__norank_o__Subgroup_9	0
g__Herbinix	0
g__unclassified_f__Steroidobacteraceae	0
g__Nonlabens	0
g__unclassified_o__Bacteroidales	0
g__Cetobacterium	0
g__Sedimentitalea	0
g__Brochothrix	0
g__norank_f__Myxococcaceae	0
g__unclassified_p__Patescibacteria	0
g__Syner-01	0
g__Abditibacterium	0
g__Nitrosococcus	0
g__Oenococcus	0
g__Gemmobacter	0
g__unclassified_f__Micrococcaceae	0
g__Ruminobacter	0
g__norank_f__Criblamydiaceae	0
g__Lentimonas	0
g__norank_f__norank_o__norank_c__norank_p__Sva0485	0
g__Tistlia	0
g__Nesterenkonia	0
g__Dermabacter	0
g__norank_f__Methylococcaceae	0
g__norank_f__norank_o__JG36-GS-52	0
g__norank_f__norank_o__norank_c__Lineage_IIb	0
g__Scytonema_UTEX_2349	0
g__unclassified_f__Sulfobacillaceae	0
g__unclassified_o__Desulfotomaculales	0
g__unclassified_o__Fibrobacterales	0
g__Acholeplasma	0
g__norank_f__norank_o__Subgroup_12	0
g__Chthonomonas	0
g__unclassified_c__Vampirivibrionia	0
g__unclassified_f__Verrucomicrobiaceae	0
g__Thermincola	0
g__norank_f__Rhizobiaceae	0
g__unclassified_o__Coriobacteriales	0
g__Permianibacter	0
g__Anabaena_BECID22	0
g__Bythopirellula	0
g__Sulfuricurvum	0
g__unclassified_f__Promicromonosporaceae	0
g__Glycomyces	0
g__Paeniclostridium	0
g__norank_f__Cellvibrionaceae	0
g__norank_f__norank_o__Candidatus_Nomurabacteria	0
g__Caldalkalibacillus	0
g__unclassified_f__Thermomicrobiaceae	0
g__Hazenella	0
g__Barnesiella	0
g__Leuconostoc	0
g__Xylanibacillus	0
g__Enteractinococcus	0
g__Ignavibacterium	0
g__Asticcacaulis	0
g__norank_f__norank_o__norank_c__Microgenomatia	0
g__Alteromonas	0
g__Aridibacter	0
g__Propionibacterium	0
g__unclassified_f__Balneolaceae	0
g__Lachnospiraceae_UCG-002	0
g__Lachnospiraceae_UCG-001	0
g__Lachnospiraceae_UCG-009	0
g__Lachnospiraceae_UCG-008	0
g__norank_f__norank_o__Proteinivoracales	0
g__norank_f__JG30-KF-AS9	0
g__Pir4_lineage	0
g__norank_f__DEV007	0
g__Moheibacter	0
g__Singulisphaera	0
g__Eubacterium_brachy_group	0
g__norank_f__unclassified_o__Oxyphotobacteria_Incertae_Sedis	0
g__Lentibacter	0
g__Anaerosporobacter	0
g__unclassified_f__Saprospiraceae	0
g__norank_f__norank_o__GIF3	0
g__Persicirhabdus	0
g__Vogesella	0
g__norank_f__norank_o__Azospirillales	0
g__norank_f__37-13	0
g__Waddlia	0
g__unclassified_p__Proteobacteria	0
g__norank_f__norank_o__LD1-PB3	0
g__Tundrisphaera	0
g__Bosea	0
g__Pseudohongiella	0
g__Planifilum	0
g__norank_f__norank_o__Puniceispirillales	0
g__unclassified_p__Gemmatimonadota	0
g__Amphibacillus	0
g__Defluviitoga	0
g__unclassified_f__Planococcaceae	0
g__norank_f__norank_o__norank_c__Bacilli	0
g__norank_f__norank_o__norank_c__Sumerlaeia	0
g__Kallotenue	0
g__Actinotalea	0
g__Tepidimonas	0
g__Leptolinea	0
g__Woeseia	0
g__Thermoanaerobaculum	0
g__norank_f__Simkaniaceae	0
g__norank_f__norank_o__C10-SB1A	0
g__Pyramidobacter	0
g__Colidextribacter	0
g__norank_f__norank_o__norank_c__norank_p__Desulfobacterota	0
g__norank_f__norank_o__norank_c__AKAU4049	0
g__norank_f__norank_o__Candidatus_Yanofskybacteria	0
g__unclassified_f__Polyangiaceae	0
g__Fonticella	0
g__Desulfosporosinus	0
g__norank_f__PeH15	0
g__norank_f__norank_o__norank_c__AD3	0
g__Pontibacter	0
g__norank_f__norank_o__norank_c__OLB14	0
g__norank_f__Hydrogenedensaceae	0
g__norank_f__norank_o__SS1-B-02-17	0
g__norank_f__Phycisphaeraceae	0
g__I-8	0
g__Phormidium_IAM_M-71	0
g__Thiobacillus	0
g__norank_f__norank_o__1-20	0
g__Pseudoscardovia	0
g__norank_f__norank_o__Ardenticatenales	0
g__Lachnobacterium	0
g__norank_f__Euzebyaceae	0
g__CPla-4_termite_group	0
g__Snodgrassella	0
g__unclassified_f__Opitutaceae	0
g__Thermoactinomyces	0
g__Z114MB74	0
g__norank_f__Sphingobacteriaceae	0
g__W5	0
g__Prevotellaceae_YAB2003_group	0
g__Capnocytophaga	0
g__Erysipelotrichaceae_UCG-002	0
g__Williamsia	0
g__Longilinea	0
g__Abiotrophia	0
g__unclassified_f__Roseiflexaceae	0
g__Thiocapsa	0
g__Wenzhouxiangella	0
g__Enterorhabdus	0
g__norank_f__norank_o__norank_c__norank_p__Chloroflexi	0
g__Ornatilinea	0
g__unclassified_f__Geminicoccaceae	0
g__norank_f__norank_o__norank_c__SJA-28	0
g__UCG-003	0
g__norank_f__Desulfuromonadaceae	0
g__Alkaliflexus	0
g__RBG-16-58-14	0
g__norank_f__Izemoplasmataceae	0
g__norank_f__AKIW781	0
g__Marinospirillum	0
g__Maribacter	0
g__DSSF69	0
g__Sporobacter	0
g__Angelakisella	0
g__Sphaerochaeta	0
g__Chthonobacter	0
g__Sorangium	0
g__Rhodobacter	0
g__unclassified_o__Bacillales	0
g__Oikopleura	0
g__norank_f__Rubinisphaeraceae	0
g__Lachnospiraceae_UCG-010	0
g__Saccharomonospora	0
g__Atopobium	0
g__norank_f__Diplorickettsiaceae	0
g__Cyanobium_PCC-6307	0
g__norank_f__UBA12409	0
g__Terracidiphilus	0
g__norank_f__norank_o__Polyangiales	0
g__norank_f__Microtrichaceae	0
g__Selenomonas	0
g__hgcI_clade	0
g__Candidatus_Koribacter	0
g__Niveispirillum	0
g__norank_f__Cyclobacteriaceae	0
g__norank_f__norank_o__norank_c__Thermodesulfovibrionia	0
g__Chroococcidiopsis_CC1	0
g__Butyrivibrio	0
g__Rivicola	0
g__Moryella	0
g__Elusimicrobium	0
g__unclassified_p__Myxococcota	0
g__unclassified_f__Limnochordaceae	0
g__unclassified_f__Halanaerobiaceae	0
g__Castellaniella	0
g__Tissierella	0
g__norank_f__norank_o__Candidatus_Buchananbacteria	0
g__norank_f__norank_o__norank_c__JS1	0
g__Sulfitobacter	0
g__JGI-0000079-D21	0
g__Ignatzschineria	0
g__UTBCD1	0
g__norank_f__KD3-93	0
g__Stenotrophobacter	0
g__Aequorivita	0
g__Denitratisoma	0
g__Aliidiomarina	0
g__norank_f__T34	0
g__Desulfofarcimen	0
g__Catenisphaera	0
g__norank_f__Sporomusaceae	0
g__Anaerocella	0
g__Eubacterium_oxidoreducens_group	0
g__Nitriliruptor	0
g__norank_f__Hyphomonadaceae	0
g__Pseudactinotalea	0
g__Psychrilyobacter	0
g__ASF356	0
g__norank_f__norank_o__norank_c__Subgroup_18	0
g__Lachnospiraceae_NK3A20_group	0
g__Oceanibaculum	0
g__Rubrivirga	0
g__norank_f__norank_o__Candidatus_Uhrbacteria	0
g__Nocardia	0
g__Tsukamurella	0
g__norank_f__Sphingomonadaceae	0
g__Erythrobacter	0
g__Chitinophaga	0
g__Brassicibacter	0
g__norank_f__norank_o__Granulosicoccales	0
g__Verticiella	0
g__norank_f__norank_o__norank_c__4-29	0
g__Fimbriiglobus	0
g__unclassified_f__Xanthomonadaceae	0
g__Elizabethkingia	0
g__Reyranella	0
g__Oxobacter	0
g__norank_f__B1-7BS	0
g__norank_f__norank_o__norank_c__SHA-26	0
g__Oscillatoria_PCC-6304	0
g__Vampirovibrio	0
g__SH3-11	0
g__unclassified_c__Actinobacteria	0
g__unclassified_o__Rickettsiales	0
g__unclassified_f__Clostridiaceae	0
g__Hungateiclostridium	0
g__Thermoclostridium	0
g__Ferruginibacter	0
g__Gallicola	0
g__norank_f__Paludibacteraceae	0
g__Halolactibacillus	0
g__unclassified_f__norank_o__Peptostreptococcales-Tissierellales	0
g__OM60NOR5_clade	0
g__Desulfitobacterium	0
g__norank_f__norank_o__Lineage_IV	0
g__unclassified_f__Gallionellaceae	0
g__Peptococcus	0
g__unclassified_c__Alphaproteobacteria	0
g__Defluviitalea	0
g__norank_f__Clade_II	0
g__Magnetospira	0
g__Adhaeribacter	0
g__EMP-G18	0
g__unclassified_f__Anaerolineaceae	0
g__norank_f__norank_o__KI89A_clade	0
g__Empedobacter	0
g__Pseudogulbenkiania	0
g__norank_f__norank_o__norank_c__Clostridia	0
g__Oscillospira	0
g__unclassified_o__Desulfitobacteriales	0
g__unclassified_f__Syntrophobacteraceae	0
g__EcFYyy-200	0
g__norank_f__norank_o__Coriobacteriales	0
g__Candidatus_Protochlamydia	0
g__Cytophaga	0
g__possible_genus_04	0
g__norank_f__Pseudonocardiaceae	0
g__Anaerocolumna	0
g__norank_f__Marinifilaceae	0
g__Schlegelella	0
g__Inquilinus	0
g__Fibrobacter	0
g__Helicobacter	0
g__unclassified_f__Intrasporangiaceae	0
g__Luedemannella	0
g__GCA-900066575	0
g__Craurococcus-Caldovatus	0
g__Solobacterium	0
g__Desulfobacca	0
g__Acetobacteroides	0
g__unclassified_f__Rhodobacteraceae	0
g__norank_f__norank_o__Bacteroidetes_VC2.1_Bac22	0
g__Shimazuella	0
g__Gluconacetobacter	0
g__Planktosalinus	0
g__unclassified_o__Chloroflexales	0
g__Kroppenstedtia	0
g__Desulforhabdus	0
g__Sedimentibacter	0
g__norank_f__Rikenellaceae	0
g__Candidatus_Brocadia	0
g__norank_f__Nitriliruptoraceae	0
g__Tepidanaerobacter	0
g__Paludibacter	0
g__Candidatus_Caldatribacterium	0
g__Pseudanabaena_PCC-7429	0
g__Butyricimonas	0
g__CENA533	0
g__norank_f__norank_o__Kapabacteriales	0
g__norank_f__norank_o__KIST-JJY010	0
g__Marinimicrobium	0
g__norank_f__norank_o__0319-7L14	0
g__Neomegalonema	0
g__norank_f__Rhizobiales_Incertae_Sedis	0
g__norank_f__norank_o__Chitinophagales	0
g__Microlunatus	0
g__Sulfurospirillum	0
g__norank_f__Bacteroidetes_BD2-2	0
g__norank_f__norank_o__norank_c__RBG-16-55-12	0
g__unclassified_f__Propionibacteriaceae	0
g__Kouleothrix	0
g__Candidatus_Chloroploca	0
g__Sporosarcina	0
g__Endomicrobium	0
g__Candidatus_Cloacimonas	0
g__unclassified_p__Actinobacteriota	0
g__unclassified_f__Alcaligenaceae	0
g__Atelocyanobacterium_UCYN-A	0
g__Frisingicoccus	0
g__Carnimonas	0
g__Sphingorhabdus	0
g__norank_f__norank_o__JGI_0000069-P22	0
g__norank_f__norank_o__norank_c__P2-11E	0
g__norank_f__D05-2	0
g__Panacagrimonas	0
g__Mailhella	0
g__Pseudoxanthomonas	0
g__Veillonella	0
g__unclassified_o__Cyanobacteriales	0
g__unclassified_o__Flavobacteriales	0
g__Erysipelothrix	0
g__unclassified_c__Acidobacteriae	0
g__norank_f__Moraxellaceae	0
g__norank_f__norank_o__Candidatus_Woykebacteria	0
g__unclassified_o__Acidobacteriales	0
g__unclassified_f__Sphingobacteriaceae	0
g__Porphyromonas	0
g__Eisenbergiella	0
g__norank_f__norank_o__Candidatus_Moranbacteria	0
g__Hydrogenoanaerobacterium	0
g__norank_f__Spirochaetaceae	0
g__Streptomyces_thermoautotrophicus	0
g__Haloplasma	0
g__Erysipelotrichaceae_UCG-009	0
g__Rickettsia	0
g__IS-44	0
g__Candidatus_Solibacter	0
g__norank_f__WWH38	0
g__Eubacterium_saphenum_group	0
g__Ruminiclostridium	0
g__unclassified_o__Cellvibrionales	0
g__Tannerella	0
g__Lutispora	0
g__Desulfoplanes	0
g__Thermosporothrix	0
g__dgA-11_gut_group	0
g__norank_f__Reyranellaceae	0
g__norank_f__norank_o__norank_c__norank_p__Zixibacteria	0
g__Ornithinimicrobium	0
g__unclassified_f__Streptosporangiaceae	0
g__norank_f__norank_o__Candidatus_Woesebacteria	0
g__Aurantisolimonas	0
g__Candidatus_Obscuribacter	0
g__unclassified_f__Hungateiclostridiaceae	0
g__norank_f__Desulfosarcinaceae	0
g__norank_f__norank_o__norank_c__norank_p__WS2	0
g__Fenollaria	0
g__unclassified_f__Erysipelotrichaceae	0
g__Mitsuokella	0
g__norank_f__Terasakiellaceae	0
g__Longimicrobium	0
g__norank_f__Xanthomonadaceae	0
g__Enterococcus	0
g__Gracilibacter	0
g__Noviherbaspirillum	0
g__Leptolyngbya_ANT.L52.2	0
g__Ornithinicoccus	0
g__unclassified_f__Devosiaceae	0
g__norank_f__norank_o__norank_c__norank_p__TA06	0
g__norank_f__norank_o__Armatimonadales	0
g__norank_f__norank_o__norank_c__P9X2b3D02	0
g__unclassified_o__Clostridiales	0
g__norank_f__Vampirovibrionaceae	0
g__LNR_A2-18	0
g__norank_f__norank_o__norank_c__WWE3	0
g__unclassified_p__Acidobacteriota	0
g__Cardiobacterium	0
g__Rhodopirellula	0
g__norank_f__norank_o__norank_c__Subgroup_22	0
g__Geodermatophilus	0
g__norank_f__type_III	0
g__Haoranjiania	0
g__Fastidiosipila	0
g__norank_f__Eggerthellaceae	0
g__Thermoleophilum	0
g__norank_f__NS11-12_marine_group	0
g__Corticibacterium	0
g__F0058	0
g__Flaviflexus	0
g__Membranicola	0
g__Sva0996_marine_group	0
g__norank_f__norank_o__Candidatus_Collierbacteria	0
g__HIMB11	0
g__norank_f__Erysipelatoclostridiaceae	0
g__GWE2-31-10	0
g__Dechloromonas	0
g__unclassified_f__A4b	0
g__norank_f__norank_o__norank_c__Limnochordia	0
g__Starkeya	0
g__Taibaiella	0
g__unclassified_f__Methylophilaceae	0
g__norank_f__norank_o__norank_c__norank_p__Marinimicrobia_SAR406_clade	0
g__norank_f__norank_o__JTB23	0
g__Plasticicumulans	0
g__UCG-009	0
g__norank_f__Nitrosomonadaceae	0
g__Oscillatoria_SAG_1459-8	0
g__norank_f__Paenibacillaceae	0
g__Altererythrobacter	0
g__Acidipila	0
g__unclassified_f__Weeksellaceae	0
g__norank_f__Rhodobacteraceae	0
g__Pleomorphomonas	0
g__Inhella	0
g__norank_f__KF-JG30-B3	0
g__norank_f__norank_o__norank_c__norank_p__SAR324_cladeMarine_group_B	0
g__norank_f__Morganellaceae	0
g__Anaerosalibacter	0
g__norank_f__Dethiobacteraceae	0
g__Parvibaculum	0
g__norank_f__norank_o__norank_c__vadinHA49	0
g__Oceanobacter	0
g__norank_f__B5-096	0
g__norank_f__Acetobacteraceae	0
g__norank_f__Kiloniellaceae	0
g__Ruminofilibacter	0
g__Butyricicoccus	0
g__Rhodomicrobium	0
g__norank_f__norank_o__norank_c__Alphaproteobacteria	0
g__norank_f__p-2534-18B5_gut_group	0
g__Succinivibrio	0
g__norank_f__norank_o__Dadabacteriales	0
g__C1-B045	0
g__Tessaracoccus	0
g__Leisingera	0
g__Litorilinea	0
g__unclassified_c__Dehalococcoidia	0
g__unclassified_c__Polyangia	0
g__unclassified_o__Kallotenuales	0
g__Verruc-01	0
g__Prevotellaceae_UCG-004	0
g__unclassified_o__Chthoniobacterales	0
g__Geobacter	0
g__unclassified_o__Elsterales	0
g__norank_f__norank_o__S1-3-65	0
g__unclassified_f__Aeromonadaceae	0
g__ADurb.Bin063-1	0
g__unclassified_f__Ilumatobacteraceae	0
g__Cnuella	0
g__Aestuariicella	0
g__W5053	0
g__Pelosinus	0
g__norank_f__MWH-CFBk5	0
g__norank_f__norank_o__CCM19a	0
g__norank_f__norank_o__norank_c__BD2-11_terrestrial_group	0
g__Phreatobacter	0
g__Pseudarcobacter	0
g__Chiayiivirga	0
g__norank_f__norank_o__211ds20	0
g__IMCC26207	0
g__Parafilimonas	0
g__Roseburia	0
g__norank_f__Clostridiaceae	0
g__Salipaludibacillus	0
g__norank_f__Sulfobacillaceae	0
g__Antarcticibacterium	0
g__Micropepsis	0
g__Laceyella	0
g__norank_f__norank_o__RBG-13-54-9	0
g__unclassified_f__Euzebyaceae	0
g__unclassified_f__Rhodanobacteraceae	0
g__Anaerorhabdus_furcosa_group	0
g__Desulfotomaculum	0
g__Candidatus_Berkiella	0
g__Undibacterium	0
g__Proteiniborus	0
g__Candidatus_Udaeobacter	0
g__Aquisphaera	0
g__norank_f__norank_o__norank_c__Anaerolineae	0
g__Galbibacter	0
g__Roseimaritima	0
g__Irregularibacter	0
g__norank_f__Rhodospirillaceae	0
g__Arcticibacter	0
g__Alkanindiges	0
g__norank_f__norank_o__norank_c__norank_p__Edwardsbacteria	0
g__Ercella	0
g__norank_f__Magnetospirillaceae	0
g__Candidatus_Riegeria	0
g__Nannocystis	0
g__Candidatus_Nitrotoga	0
g__FFCH7168	0
g__Tetrasphaera	0
g__norank_f__LiUU-11-161	0
g__norank_f__norank_o__norank_c__norank_p__MBNT15	0
g__norank_f__Babeliaceae	0
g__Holdemanella	0
g__Fermentimonas	0
g__unclassified_f__Nocardiaceae	0
g__Garicola	0
g__unclassified_p__Planctomycetota	0
g__unclassified_c__Blastocatellia	0
g__norank_f__Holosporaceae	0
g__norank_f__norank_o__S-70	0
g__Sphaerisporangium	0
g__Salinicoccus	0
g__norank_f__TTA-B1	0
g__norank_f__Carnobacteriaceae	0
g__Chelativorans	0
g__Hydrogenophaga	0
g__norank_f__A21b	0
g__norank_f__F082	0
g__norank_f__norank_o__norank_c__norank_p__Firmicutes	0
g__Desulfocapsa	0
g__unclassified_c__Planctomycetes	0
g__unclassified_f__Parachlamydiaceae	0
g__Rhizocola	0
g__Howardella	0
g__norank_f__Kineosporiaceae	0
g__unclassified_f__Nannocystaceae	0
g__Fibrella	0
g__norank_f__norank_o__norank_c__TK17	0
g__norank_f__norank_o__Candidatus_Magasanikbacteria	-0.03625
g__Peredibacter	-0.04039
g__Hydrogenophilus	-0.04284
g__unclassified_f__Paenibacillaceae	-0.0456
g__norank_f__env.OPS_17	-0.0456
g__Olsenella	-0.04874
g__unclassified_o__Vicinamibacterales	-0.05652
g__Collinsella	-0.05877
g__unclassified_f__Gemmataceae	-0.07845
g__Clostridium_sensu_stricto_13	-0.08305
g__norank_f__Anaerolineaceae	-0.09578
g__norank_f__Gemmataceae	-0.10847
g__norank_f__Ilumatobacteraceae	-0.11825
g__norank_f__Chitinophagaceae	-0.12078
g__Ruminococcus_gnavus_group	-0.12804
g__norank_f__LWQ8	-0.12804
g__Ramlibacter	-0.12804
g__norank_f__norank_o__Subgroup_17	-0.12804
g__Caulobacter	-0.12804
g__norank_f__Sporichthyaceae	-0.14552
g__Flavisolibacter	-0.14805
g__Hirschia	-0.15233
g__norank_f__Pirellulaceae	-0.17537
g__Actinomyces	-0.19554
g__unclassified_f__Pseudonocardiaceae	-0.21645
g__Alcaligenes	-0.23144
g__norank_f__Vicinamibacteraceae	-0.24803
g__Lactobacillus	-0.26647
g__Rhodopseudomonas	-0.27465
g__Neisseria	-0.32575
g__unclassified_f__Acetobacteraceae	-0.33585
g__norank_f__Christensenellaceae	-0.35947
g__unclassified_o__Saccharimonadales	-0.40933
g__unclassified_f__Streptomycetaceae	-0.41403
g__Solibacillus	-0.43141
g__Nitrosomonas	-0.4473
g__norank_f__norank_o__Candidatus_Peribacteria	-0.4473
g__Peptoniphilus	-0.47913
g__Streptomyces	-0.52913
g__norank_f__Vermiphilaceae	-0.53862
g__Flavobacterium	-0.57486
g__Acidibacter	-0.58443
g__Actinomadura	-0.59189
g__unclassified_o__Chlamydiales	-0.63445
g__Ellin6067	-0.63998
g__Terrisporobacter	-0.64727
g__norank_f__norank_o__Subgroup_2	-0.65273
g__Vibrionimonas	-0.66243
g__Monoglobus	-0.73505
g__Bacillus	-0.76013
g__Subdoligranulum	-0.79454
g__Treponema	-0.79537
g__Ammoniphilus	-0.80698
g__norank_f__SC-I-84	-0.80913
g__Exiguobacterium	-0.83453
g__norank_f__norank_o__SBR1031	-0.85719
g__norank_f__norank_o__S085	-0.85917
g__Pseudorhodoplanes	-0.92189
g__Alistipes	-0.96504
g__Halobacillus	-1.001
g__unclassified_c__Parcubacteria	-1.001
g__Brachybacterium	-1.001
g__Pseudogracilibacillus	-1.001
g__norank_f__Fibrobacteraceae	-1.001
g__Rhodanobacter	-1.001
g__Hahella	-1.001
g__unclassified_o__Microtrichales	-1.001
g__norank_f__norank_o__Desulfitobacteriales	-1.001
g__Aeromonas	-1.001
g__unclassified_f__Hyphomonadaceae	-1.001
g__norank_f__norank_o__Rhodospirillales	-1.001
g__Aliihoeflea	-1.001
g__norank_f__Bacillaceae	-1.001
g__norank_f__norank_o__norank_c__Gitt-GS-136	-1.001
g__norank_f__norank_o__C0119	-1.001
g__unclassified_f__Saccharimonadaceae	-1.001
g__unclassified_c__Acidimicrobiia	-1.001
g__norank_f__norank_o__Subgroup_15	-1.001
g__Alishewanella	-1.001
g__norank_f__cvE6	-1.001
g__Chujaibacter	-1.001
g__norank_f__norank_o__Rokubacteriales	-1.001
g__Acidothermus	-1.001
g__Marmoricola	-1.001
g__Novibacillus	-1.001
g__norank_f__Peptococcaceae	-1.001
g__Flavitalea	-1.001
g__Tumebacillus	-1.001
g__Agromyces	-1.001
g__norank_f__Opitutaceae	-1.001
g__Paenarthrobacter	-1.001
g__Caldicoprobacter	-1.001
g__Nakamurella	-1.001
g__Sporomusa	-1.001
g__unclassified_f__Vicinamibacteraceae	-1.001
g__Eggerthella	-1.001
g__Haemophilus	-1.001
g__Thioclava	-1.001
g__norank_f__norank_o__Vampirovibrionales	-1.001
g__Polycyclovorans	-1.001
g__Tepidimicrobium	-1.001
g__Anaerovibrio	-1.001
g__Deinococcus	-1.001
g__Paludicola	-1.001
g__Cohnella	-1.001
g__unclassified_f__Rhodocyclaceae	-1.001
g__Mizugakiibacter	-1.001
g__HN-HF0106	-1.001
g__Bryobacter	-1.001
g__Nitrosospira	-1.001
g__norank_f__norank_o__0319-6G20	-1.001
g__Dysgonomonas	-1.001
g__Anaeromyxobacter	-1.001
g__Candidatus_Xiphinematobacter	-1.001
g__Skermanella	-1.001
g__norank_f__Rhodothermaceae	-1.001
g__norank_f__Limnochordaceae	-1.001
g__Ahniella	-1.001
g__Psychrobacter	-1.001
g__Propioniciclava	-1.001
g__norank_f__norank_o__IMCC26256	-1.001
g__Terribacillus	-1.001
g__Ellin6055	-1.001
g__Rubrobacter	-1.001
g__Roseibacillus	-1.001
g__norank_f__norank_o__Candidatus_Azambacteria	-1.001
g__Nitrococcus	-1.001
g__unclassified_c__Anaerolineae	-1.001
g__Anaerovorax	-1.001
g__Thermobifida	-1.001
g__norank_f__Desulfovibrionaceae	-1.001
g__Parapedobacter	-1.001
g__norank_f__Latescibacteraceae	-1.001
g__Tyzzerella	-1.001
g__Cerasibacillus	-1.001
g__Dinghuibacter	-1.001
g__Halomonas	-1.001
g__Candidatus_Competibacter	-1.001
g__Streptococcus	-1.02519
g__Aquicella	-1.2042
g__Gaiella	-1.21389
g__Brevibacillus	-1.21447
g__Aeromicrobium	-1.22513
g__UCG-004	-1.24053
g__Finegoldia	-1.25473
g__Actinoplanes	-1.2624
g__Thauera	-1.26694
g__norank_f__Microscillaceae	-1.28959
g__Enhydrobacter	-1.30892
g__unclassified_f__Chthoniobacteraceae	-1.32086
g__norank_f__Beijerinckiaceae	-1.33142
g__Jeotgalicoccus	-1.33362
g__unclassified_f__Eggerthellaceae	-1.33362
g__norank_f__Saprospiraceae	-1.34406
g__Gracilibacillus	-1.35415
g__Megamonas	-1.37938
g__alphaI_cluster	-1.40275
g__Erysipelotrichaceae_UCG-003	-1.4095
g__Pajaroellobacter	-1.41121
g__unclassified_f__Chitinophagaceae	-1.41343
g__Atopostipes	-1.41372
g__Sulfurifustis	-1.41428
g__unclassified_f__Oscillospiraceae	-1.41428
g__norank_f__norank_o__norank_c__BD7-11	-1.4146
g__norank_f__norank_o__norank_c__OM190	-1.41631
g__unclassified_f__Beijerinckiaceae	-1.4164
g__Gemmatimonas	-1.41653
g__norank_f__norank_o__Gaiellales	-1.48996
g__Phenylobacterium	-1.49378
g__unclassified_f__Comamonadaceae	-1.68857
g__norank_f__A4b	-1.69344
g__Microvirga	-2.4419
