# Supplementary material for: Diagnosis and functional prediction of microbial markers in tumor tissues of sporadic colorectal cancer patients associated with the MLH1 protein phenotype
Source: Front Oncol. 2023 Jan 23;12:1116780. doi: 10.3389/fonc.2022.1116780 (PMC9899897; doi:10.3389/fonc.2022.1116780)
Supplement: Supplementary file 1 [file DataSheet_1.zip › Clinical Data Parameters and Analysis Data/Statistical table of difference test between the two groups.xlsx]

## Sheet: Sheet1
Species name	DM-Mean(%)	DM-Sd(%)	IM-Mean(%)	IM-Sd(%)	Pvalue	Corrected pvalue
g__Rhodococcus	26.96	22.22	46.49	23.8	0.02532	0.3829
g__Pseudomonas	11.36	8.355	10.14	8.117	0.5626	0.7881
g__Delftia	4.104	4.413	9.401	8.984	0.04449	0.483
g__Bordetella	5.337	5.238	5.574	5.381	0.3336	0.5892
g__Aquamicrobium	5.241	5.22	4.664	4.82	0.3198	0.5892
g__Acinetobacter	4.949	8.494	1.045	2.006	0.04213	0.483
g__Stenotrophomonas	2.198	2.116	1.83	1.836	0.2905	0.5892
g__Bacillus	2.251	3.41	1.529	3.083	0.8825	1
g__unclassified_k__norank_d__Bacteria	1.675	2.218	0.8207	1.54	0.3344	0.5892
g__Streptomyces	1.7	4.353	0.08664	0.2017	0.3585	0.5997
g__unclassified_f__Comamonadaceae	0.9925	1.847	0.5175	0.5055	0.7078	0.8765
g__Corynebacterium	1.234	3.362	0.2131	0.4972	0.07621	0.5787
g__Ochrobactrum	0.6728	0.6596	0.6537	0.5223	0.9276	1
g__Rikenellaceae_RC9_gut_group	0.9388	1.699	0.06758	0.1748	0.1462	0.5892
g__Sphingomonas	0.5099	0.7242	0.3396	0.3644	0.3515	0.59
g__Enhydrobacter	0.8084	2.654	0.009097	0.0163	0.9017	1
g__norank_f__norank_o__Vicinamibacterales	0.3974	0.704	0.3734	0.6606	0.9265	1
g__Ralstonia	0.4127	0.7029	0.2612	0.2842	0.4467	0.6898
g__norank_f__F082	0.5926	0.9981	0.01661	0.04781	0.09964	0.5892
g__Steroidobacter	0.3456	0.6028	0.2536	0.6277	0.6319	0.822
g__norank_f__A4b	0.2866	0.4705	0.3083	0.7017	0.5812	0.792
g__Streptococcus	0.4834	1.146	0.0836	0.1805	0.1007	0.5892
g__Lactobacillus	0.1725	0.4144	0.3893	0.6094	0.9005	1
g__norank_f__norank_o__norank_c__S0134_terrestrial_group	0.3552	0.4882	0.1984	0.4503	0.4223	0.667
g__Prevotella	0.5174	0.8285	0.0322	0.07557	0.002708	0.222
g__unclassified_f__Rhizobiaceae	0.2805	0.1589	0.2316	0.171	0.5393	0.7719
g__norank_f__Gemmatimonadaceae	0.2921	0.4819	0.2136	0.4504	0.483	0.729
g__Bradyrhizobium	0.2891	0.402	0.2128	0.2321	0.5099	0.7467
g__norank_f__Roseiflexaceae	0.3123	0.5137	0.1866	0.3969	0.4525	0.6944
g__Methylobacterium-Methylorubrum	0.3482	0.858	0.1506	0.1704	0.9909	1
g__Massilia	0.3474	0.5431	0.08461	0.1748	0.2216	0.5892
g__norank_f__Vicinamibacteraceae	0.1652	0.2665	0.2641	0.4762	0.9247	1
g__RB41	0.2282	0.3787	0.1941	0.3601	0.7829	0.9407
g__norank_f__UCG-011	0.4066	0.7588	0.0117	0.03961	0.007891	0.3088
g__Brevundimonas	0.3315	0.4304	0.08245	0.09442	0.01755	0.3626
g__Burkholderia-Caballeronia-Paraburkholderia	0.2808	0.4859	0.1094	0.09658	0.4397	0.6811
g__Christensenellaceae_R-7_group	0.3468	0.6764	0.01877	0.03837	0.009809	0.3088
g__norank_f__WD2101_soil_group	0.1724	0.2815	0.1593	0.3426	0.6842	0.8588
g__norank_f__Limnochordaceae	0.1851	0.3938	0.1357	0.3924	0.3283	0.5892
g__norank_f__Muribaculaceae	0.1856	0.335	0.1285	0.4036	0.3855	0.627
g__unclassified_f__Bacillaceae	0.1888	0.2587	0.1197	0.2551	0.555	0.7881
g__norank_f__JG30-KF-CM45	0.2012	0.3082	0.09891	0.1921	0.7443	0.9082
g__Prevotellaceae_UCG-003	0.2675	0.4011	0.02512	0.07198	0.01723	0.3626
g__Paenibacillus	0.1515	0.2496	0.1398	0.3056	0.7234	0.8905
g__norank_f__Bacteroidales_UCG-001	0.2501	0.3911	0.0348	0.1122	0.02077	0.3626
g__norank_f__norank_o__norank_c__KD4-96	0.1461	0.2266	0.1369	0.2475	0.888	1
g__norank_f__norank_o__Chloroplast	0.1725	0.3651	0.1061	0.2467	0.2881	0.5892
g__norank_f__AKYG1722	0.1931	0.3239	0.07667	0.1845	0.2625	0.5892
g__Chryseolinea	0.1747	0.3152	0.09111	0.2221	0.6397	0.8233
g__Microvirga	0.1385	0.2094	0.1232	0.2513	0.5602	0.7881
g__MND1	0.1499	0.259	0.1103	0.1885	0.7283	0.8952
g__NK4A214_group	0.2286	0.4746	0.02484	0.08041	0.0068	0.2934
g__Meiothermus	0.1088	0.1924	0.1367	0.3679	0.6511	0.8312
g__unclassified_f__Enterobacteriaceae	0.1608	0.1762	0.08317	0.1306	0.06529	0.5787
g__Escherichia-Shigella	0.1472	0.241	0.08562	0.1465	0.04981	0.5005
g__norank_f__norank_o__Gaiellales	0.1315	0.2036	0.08201	0.1685	0.6914	0.8662
g__Pseudoxanthomonas	0.1398	0.235	0.06916	0.1619	0.2312	0.5892
g__UCG-005	0.2004	0.5335	0.007797	0.01354	0.002352	0.222
g__Chryseobacterium	0.1702	0.2518	0.03639	0.03914	0.04292	0.483
g__Staphylococcus	0.1265	0.2497	0.07436	0.1343	0.2818	0.5892
g__Arthrobacter	0.09033	0.1766	0.1097	0.239	0.6725	0.8462
g__norank_f__Caldilineaceae	0.1293	0.1833	0.06093	0.1222	0.1375	0.5892
g__Truepera	0.1514	0.2445	0.03682	0.09776	0.1336	0.5892
g__norank_f__norank_o__norank_c__Alphaproteobacteria	0.09488	0.1736	0.09183	0.2098	0.8349	0.9743
g__Papillibacter	0.1833	0.4335	0	0	0.002876	0.222
g__Clostridium_sensu_stricto_1	0.09696	0.1677	0.0849	0.221	0.2404	0.5892
g__norank_f__67-14	0.1019	0.1184	0.0784	0.138	0.199	0.5892
g__norank_f__norank_o__norank_c__Gitt-GS-136	0.101	0.1652	0.07927	0.175	0.2156	0.5892
g__Candidatus_Chloroploca	0.1207	0.256	0.05949	0.1684	0.2178	0.5892
g__norank_f__UCG-010	0.1724	0.326	0.006931	0.01836	0.009671	0.3088
g__norank_f__Gemmataceae	0.09323	0.1506	0.08591	0.1745	0.7533	0.9148
g__unclassified_c__Gammaproteobacteria	0.08176	0.1119	0.09718	0.2222	0.2795	0.5892
g__Oceanobacillus	0.1243	0.2061	0.05386	0.1257	0.4342	0.6756
g__Haliangium	0.09074	0.1312	0.08678	0.1703	0.8847	1
g__Gaiella	0.05801	0.09281	0.1184	0.2201	0.8793	1
g__norank_f__norank_o__Rokubacteriales	0.08397	0.1521	0.09154	0.1864	0.4393	0.6811
g__Pseudolabrys	0.1316	0.2252	0.04202	0.1097	1	1
g__Tumebacillus	0.07955	0.1176	0.09154	0.1986	0.8497	0.9815
g__unclassified_f__Gemmatimonadaceae	0.09682	0.1416	0.07393	0.1459	0.6267	0.822
g__unclassified_f__Lachnospiraceae	0.151	0.2479	0.0192	0.02655	0.012	0.3088
g__Candidatus_Udaeobacter	0.07168	0.1457	0.0966	0.2051	0.4968	0.7412
g__Solibacillus	0.1345	0.5101	0.03364	0.07418	0.3758	0.6132
g__Vulgatibacter	0.1014	0.1855	0.06628	0.2079	0.2234	0.5892
g__Dietzia	0.1525	0.7002	0.01458	0.03045	0.7881	0.9423
g__norank_f__Pedosphaeraceae	0.07044	0.1696	0.09602	0.1913	0.9312	1
g__unclassified_f__Staphylococcaceae	0.1659	0.7838	0.0002888	0.0009347	0.2012	0.5892
g__norank_f__Pirellulaceae	0.08687	0.1248	0.07378	0.1305	0.522	0.7552
g__Pirellula	0.08356	0.1489	0.07595	0.1745	0.8475	0.9797
g__Thermobifida	0.1088	0.2071	0.04722	0.1313	0.4143	0.6578
g__norank_f__norank_o__norank_c__TK10	0.09765	0.151	0.05776	0.1007	0.9312	1
g__norank_f__norank_o__WCHB1-41	0.1511	0.276	0.004043	0.01131	0.02761	0.4133
g__norank_f__TRA3-20	0.08535	0.1332	0.06368	0.1541	0.5299	0.7613
g__Ruminofilibacter	0.02141	0.06111	0.12	0.3493	0.9094	1
g__norank_f__Lachnospiraceae	0.1231	0.2834	0.01704	0.04813	0.1541	0.5892
g__norank_f__norank_o__S085	0.07389	0.1131	0.06527	0.1316	0.5275	0.7609
g__Microbispora	0.09226	0.1543	0.04534	0.1189	0.09541	0.5892
g__unclassified_f__Paenibacillaceae	0.07721	0.1366	0.05949	0.1385	0.5894	0.7974
g__Gemmatimonas	0.07831	0.1096	0.05602	0.1129	0.4987	0.7412
g__Dongia	0.05994	0.1093	0.07364	0.1412	0.343	0.5892
g__Planifilum	0.09033	0.2229	0.04144	0.1182	0.1844	0.5892
g__norank_f__norank_o__norank_c__norank_p__Latescibacterota	0.06284	0.1099	0.06786	0.1519	0.4817	0.7289
g__Garicola	0.1293	0.6151	0	0	0.08794	0.5787
g__norank_f__JG30-KF-AS9	0.07417	0.1154	0.05342	0.1224	0.2461	0.5892
g__Paracoccus	0.1072	0.1241	0.01964	0.04061	0.005221	0.2791
g__unclassified_f__Thermomonosporaceae	0.09295	0.1424	0.0296	0.06847	0.3298	0.5892
g__norank_f__Mitochondria	0.09709	0.1861	0.02382	0.036	0.0194	0.3626
g__Chujaibacter	0.08591	0.1643	0.03451	0.0848	0.4494	0.6918
g__norank_f__Longimicrobiaceae	0.07168	0.1323	0.04794	0.09184	0.7976	0.9513
g__unclassified_c__Bacilli	0.05165	0.09346	0.06685	0.1552	0.6937	0.8668
g__norank_f__norank_o__norank_c__Subgroup_25	0.0674	0.1304	0.05054	0.1348	0.9228	1
g__Mycobacterium	0.05207	0.08334	0.06469	0.2008	0.8317	0.973
g__unclassified_f__Hyphomicrobiaceae	0.07665	0.1411	0.03899	0.09468	0.2757	0.5892
g__unclassified_o__Bacillales	0.05676	0.09986	0.05833	0.1457	0.3559	0.5967
g__Bacteroides	0.09046	0.1372	0.02455	0.04126	0.01467	0.3626
g__Ellin6067	0.06091	0.0933	0.05371	0.07785	0.66	0.8396
g__Ammoniphilus	0.05897	0.1151	0.0527	0.1123	0.6722	0.8462
g__Niastella	0.05897	0.09622	0.05184	0.1265	0.8075	0.9569
g__Acidibacter	0.05732	0.07506	0.0514	0.09645	0.7811	0.9407
g__norank_f__norank_o__MBA03	0.03701	0.1025	0.07162	0.211	0.4165	0.6592
g__unclassified_c__Alphaproteobacteria	0.05718	0.09804	0.05039	0.1256	0.3362	0.5892
g__Lysobacter	0.04958	0.06452	0.05617	0.1185	0.5298	0.7613
g__Pir4_lineage	0.06436	0.09793	0.03985	0.1022	0.5869	0.7974
g__norank_f__norank_o__M55-D21	0.03453	0.1023	0.06815	0.2105	0.2959	0.5892
g__Cutibacterium	0.07886	0.1649	0.02368	0.03643	0.07754	0.5787
g__Nonomuraea	0.07279	0.1317	0.02917	0.09071	0.4224	0.667
g__Atopostipes	0.07665	0.3186	0.02512	0.04941	0.8397	0.9769
g__Nitrolancea	0.07113	0.1216	0.03061	0.08459	0.3895	0.631
g__norank_f__norank_o__norank_c__norank_p__Armatimonadota	0.05014	0.07519	0.05126	0.1029	0.617	0.8143
g__Halomonas	0.0924	0.4267	0.008664	0.02219	0.9457	1
g__TM7a	0.05538	0.08042	0.04505	0.103	0.6133	0.8143
g__Ruminococcus	0.0906	0.144	0.009097	0.01856	0.04344	0.483
g__Niabella	0.0819	0.1483	0.01776	0.05524	0.1342	0.5892
g__unclassified_o__Vicinamibacterales	0.05193	0.1109	0.04707	0.1016	0.8247	0.9702
g__unclassified_f__Micrococcaceae	0.09696	0.4629	0.001588	0.00745	0.3458	0.5892
g__norank_f__p-251-o5	0.08867	0.1706	0.009674	0.02894	0.006705	0.2934
g__norank_f__Bacteroidales_BS11_gut_group	0.09613	0.2145	0	0	0.002876	0.222
g__Chthoniobacter	0.04875	0.08328	0.04736	0.09337	0.9597	1
g__Opitutus	0.03039	0.07195	0.06541	0.2463	0.8315	0.973
g__norank_f__Microscillaceae	0.05594	0.07591	0.03942	0.06891	0.4504	0.6926
g__Lachnospiraceae_NK3A20_group	0.0837	0.1567	0.00953	0.02359	0.08869	0.5809
g__Gordonia	0.07154	0.144	0.02137	0.05191	0.0806	0.5787
g__norank_f__norank_o__norank_c__OLB14	0.05621	0.08063	0.03624	0.07127	0.2233	0.5892
g__Devosia	0.0482	0.06107	0.0439	0.08486	0.3057	0.5892
g__Flavobacterium	0.03632	0.05147	0.05574	0.127	0.2424	0.5892
g__Luteimonas	0.05939	0.0881	0.03119	0.07537	0.07792	0.5787
g__Nitrospira	0.05331	0.08384	0.0361	0.07521	0.2047	0.5892
g__SP3-e08	0.07734	0.1386	0.01126	0.03678	0.03259	0.478
g__Caldicoprobacter	0.02735	0.07524	0.06122	0.1842	0.4981	0.7412
g__Bryobacter	0.04834	0.08583	0.03985	0.09421	0.7997	0.953
g__norank_f__norank_o__DS-100	0.04641	0.08249	0.0413	0.1053	0.8418	0.978
g__Ruminococcus_gauvreauii_group	0.0866	0.2565	0.0002888	0.001355	0.004983	0.2791
g__norank_f__Methylococcaceae	0.05828	0.09511	0.02859	0.08284	0.1401	0.5892
g__norank_f__norank_o__C0119	0.04627	0.08084	0.04043	0.0952	0.7704	0.9315
g__Haloplasma	0.06008	0.1283	0.02613	0.08259	0.1849	0.5892
g__Ramlibacter	0.02237	0.03338	0.06209	0.1689	0.7173	0.8865
g__Romboutsia	0.07085	0.2898	0.01083	0.02176	0.349	0.5892
g__Solirubrobacter	0.03715	0.05576	0.04433	0.07704	1	1
g__Weissella	0.07444	0.3522	0.006498	0.0183	0.829	0.973
g__norank_f__norank_o__Elsterales	0.04944	0.09259	0.03018	0.06935	0.8963	1
g__Anaerococcus	0.03743	0.1011	0.04173	0.1291	0.2588	0.5892
g__Lachnoclostridium	0.07582	0.1468	0.003177	0.01421	8.936e-06	0.006554
g__norank_f__norank_o__Planctomycetales	0.05773	0.1047	0.02108	0.07407	0.1445	0.5892
g__Nocardioides	0.03784	0.05371	0.04057	0.0788	0.5809	0.792
g__norank_f__Amb-16S-1323	0.04737	0.09498	0.03104	0.07245	0.397	0.64
g__norank_f__norank_o__Izemoplasmatales	0.02141	0.0482	0.05675	0.1784	0.3802	0.6198
g__norank_f__norank_o__SBR1031	0.04641	0.1212	0.03119	0.06269	0.5707	0.792
g__Brevibacillus	0.04309	0.06841	0.03379	0.08496	0.1471	0.5892
g__norank_f__SC-I-84	0.03936	0.05599	0.03725	0.07126	0.6606	0.8396
g__Thermopolyspora	0.05497	0.08494	0.02123	0.0704	0.1058	0.5892
g__Flavisolibacter	0.04074	0.06895	0.03509	0.07008	0.8246	0.9702
g__Chelativorans	0.04157	0.09272	0.03408	0.0808	0.6303	0.822
g__norank_f__vadinBE97	0.07375	0.1713	0.001011	0.004741	0.04775	0.4933
g__Monoglobus	0.07223	0.1762	0.002021	0.009482	0.0006624	0.108
g__Succiniclasticum	0.07099	0.1624	0.002888	0.007837	0.03697	0.483
g__Bifidobacterium	0.05911	0.1252	0.01458	0.03875	0.005576	0.2791
g__unclassified_f__Pseudonocardiaceae	0.05649	0.1509	0.01675	0.02482	0.5176	0.7496
g__FFCH7168	0.04047	0.08128	0.03177	0.09835	0.343	0.5892
g__Saccharomonospora	0.03757	0.06814	0.03465	0.07389	0.3909	0.6316
g__Bdellovibrio	0.01934	0.03004	0.05285	0.1299	0.7047	0.8765
g__unclassified_f__Micromonosporaceae	0.03619	0.06331	0.03538	0.06124	0.4793	0.7271
g__unclassified_f__Ruminococcaceae	0.05041	0.08981	0.02079	0.06286	0.0004418	0.08102
g__norank_f__norank_o__RF39	0.06395	0.131	0.006786	0.02285	0.01226	0.3102
g__Gemmata	0.04033	0.06581	0.03032	0.0494	0.9896	1
g__Lachnospiraceae_AC2044_group	0.06975	0.1593	0.0008664	0.003422	0.02467	0.377
g__norank_f__norank_o__Microtrichales	0.0453	0.09205	0.02484	0.04069	0.483	0.729
g__norank_f__Chitinophagaceae	0.02859	0.06035	0.04115	0.07108	0.8397	0.9769
g__Lawsonella	0.06712	0.1608	0.00231	0.006945	0.04462	0.483
g__Saccharofermentans	0.06298	0.1185	0.006209	0.01771	0.06409	0.5787
g__Thermobacillus	0.04392	0.1024	0.02512	0.07647	0.2873	0.5892
g__Nocardiopsis	0.06602	0.1367	0.002599	0.01219	0.003494	0.2563
g__norank_f__LWQ8	0.05469	0.1172	0.01386	0.0297	0.04866	0.4972
g__Knoellia	0.01837	0.02582	0.04996	0.1061	0.9236	1
g__Roseisolibacter	0.03632	0.06799	0.03162	0.09018	0.5498	0.7838
g__norank_f__Rhodothermaceae	0.05525	0.09984	0.01198	0.02805	0.1407	0.5892
g__Georgenia	0.06671	0.2972	0.0004332	0.001116	0.1935	0.5892
g__norank_f__norank_o__Clostridia_UCG-014	0.06339	0.1193	0.003032	0.01035	0.01917	0.3626
g__Sphingobacterium	0.05663	0.1127	0.008519	0.01809	0.1034	0.5892
g__Hydrogenophilus	0.03798	0.09705	0.02715	0.06296	0.5997	0.8027
g__Azovibrio	0.03922	0.08571	0.02527	0.05565	0.8299	0.973
g__norank_f__norank_o__norank_c__Sericytochromatia	0.04171	0.06297	0.02209	0.05801	0.1274	0.5892
g__Hydrogenispora	0.01865	0.0331	0.04476	0.1195	0.4303	0.6731
g__norank_f__BIrii41	0.02362	0.04691	0.03826	0.07604	0.9138	1
g__unclassified_f__Myxococcaceae	0.02362	0.04665	0.03812	0.07294	0.9435	1
g__unclassified_p__Chloroflexi	0.03273	0.05433	0.02873	0.0734	0.2181	0.5892
g__UCG-004	0.04585	0.09718	0.01502	0.04869	0.1295	0.5892
g__Turicibacter	0.05193	0.2319	0.008808	0.02718	0.8096	0.9578
g__norank_f__norank_o__norank_c__OM190	0.03232	0.05542	0.0283	0.09495	0.4575	0.6991
g__Anoxybacillus	0.03743	0.06093	0.02296	0.059	0.2374	0.5892
g__Cloacibacterium	0.054	0.2106	0.006064	0.01695	0.08117	0.5787
g__Pusillimonas	0.03411	0.06471	0.02556	0.06609	0.425	0.6682
g__Prevotellaceae_UCG-001	0.05925	0.1085	0	0	5.281e-05	0.02582
g__norank_f__norank_o__IMCC26256	0.03384	0.05634	0.02541	0.05627	0.4043	0.6489
g__unclassified_f__Chitinophagaceae	0.04323	0.07951	0.01545	0.03497	0.9353	1
g__Aliidiomarina	0.05856	0.2808	0	0	0.3505	0.5892
g__Flexilinea	0.05856	0.1397	0	0	0.005893	0.2791
g__Salinicoccus	0.05856	0.2808	0	0	0.3505	0.5892
g__unclassified_f__Beijerinckiaceae	0.04116	0.0742	0.01733	0.03781	0.241	0.5892
g__Fermentimonas	0.004696	0.01802	0.05371	0.1728	0.9082	1
g__Reyranella	0.04268	0.09545	0.01516	0.03135	0.8894	1
g__Treponema	0.05083	0.1054	0.006064	0.02639	0.00941	0.3088
g__Symbiobacterium	0.03646	0.04835	0.01993	0.0523	0.09998	0.5892
g__Yersinia	0.04972	0.1251	0.006498	0.02138	0.4634	0.7065
g__Ornithinimicrobium	0.05621	0.2696	0	0	0.3505	0.5892
g__SM1A02	0.03342	0.0505	0.02253	0.03913	0.5383	0.7712
g__Curvibacter	0.04295	0.06724	0.01242	0.02004	0.2973	0.5892
g__Desulfovibrio	0.05455	0.1576	0.000722	0.002761	0.01533	0.3626
g__norank_f__Methyloligellaceae	0.0319	0.06558	0.02325	0.05383	0.8575	0.9875
g__norank_f__Anaerolineaceae	0.03149	0.07232	0.02354	0.05491	0.7742	0.934
g__norank_f__Sandaracinaceae	0.03757	0.0685	0.01661	0.04301	0.312	0.5892
g__Xanthobacter	0.01602	0.03628	0.0374	0.06413	0.05391	0.5273
g__Phenylobacterium	0.03384	0.0534	0.01949	0.05059	0.397	0.64
g__unclassified_f__Oscillospiraceae	0.03978	0.07461	0.01227	0.02971	0.1296	0.5892
g__Alistipes	0.03177	0.09304	0.02021	0.04387	0.6048	0.8052
g__norank_f__norank_o__Bacteroidetes_VC2.1_Bac22	0.05179	0.1539	0	0	0.04544	0.483
g__unclassified_o__Saccharimonadales	0.02624	0.034	0.02484	0.07495	0.03328	0.4786
g__unclassified_o__Burkholderiales	0.04544	0.1311	0.004621	0.009024	0.4481	0.6912
g__norank_f__Pleomorphomonadaceae	0.03688	0.07922	0.01285	0.01925	0.6354	0.822
g__Aquicella	0.02527	0.04868	0.02426	0.08055	0.1402	0.5892
g__norank_f__Thermoactinomycetaceae	0.01602	0.03871	0.03321	0.07617	0.9611	1
g__norank_f__norank_o__Actinomarinales	0.04282	0.0715	0.006353	0.01992	0.00708	0.2967
g__probable_genus_10	0.04862	0.1194	0	0	0.002874	0.222
g__Fibrobacter	0.0482	0.1056	0	0	0.01183	0.3088
g__Subgroup_10	0.01105	0.01956	0.03696	0.07723	0.9285	1
g__norank_f__norank_o__norank_c__Acidimicrobiia	0.02127	0.03829	0.02671	0.04867	0.5063	0.7467
g__norank_f__Ruminococcaceae	0.04061	0.06795	0.007075	0.01997	0.01731	0.3626
g__norank_f__Eubacterium_coprostanoligenes_group	0.04461	0.08907	0.002743	0.007737	8.978e-05	0.03293
g__Acetitomaculum	0.04682	0.1219	0	0	0.0002858	0.05989
g__unclassified_o__Rhizobiales	0.02389	0.03795	0.02224	0.05199	0.6282	0.822
g__unclassified_f__Isosphaeraceae	0.01961	0.04784	0.02642	0.07714	0.6723	0.8462
g__norank_f__norank_o__norank_c__JG30-KF-CM66	0.03356	0.0545	0.01227	0.03419	0.4491	0.6918
g__Ruminiclostridium	0.001381	0.004961	0.04418	0.1401	0.3465	0.5892
g__Blautia	0.03232	0.02697	0.01271	0.02755	0.005647	0.2791
g__norank_f__NS9_marine_group	0.004143	0.0179	0.04057	0.1102	0.1829	0.5892
g__Prevotellaceae_UCG-004	0.03867	0.05923	0.005776	0.01892	0.00903	0.3088
g__SH-PL14	0.02652	0.06711	0.01762	0.03208	0.7556	0.9161
g__Herbaspirillum	0.03121	0.07633	0.01285	0.02372	0.2948	0.5892
g__norank_f__Xanthobacteraceae	0.0221	0.03776	0.02123	0.03771	0.482	0.7289
g__unclassified_o__Planctomycetales	0.02265	0.04402	0.02021	0.05335	0.4249	0.6682
g__Arenimonas	0.008701	0.02516	0.03364	0.1248	0.5799	0.792
g__norank_f__Paenibacillaceae	0.02458	0.05249	0.01733	0.04059	0.6199	0.8156
g__Lachnospiraceae_NK4A136_group	0.01657	0.03404	0.02498	0.05498	0.4466	0.6898
g__Vibrio	0.03978	0.08959	0.000722	0.002761	0.1171	0.5892
g__Micromonospora	0.02072	0.04562	0.01978	0.04467	0.845	0.978
g__Lacunisphaera	0.004972	0.01824	0.03523	0.1428	0.6527	0.8312
g__norank_f__Rhizobiales_Incertae_Sedis	0.02804	0.05252	0.01213	0.03309	0.4718	0.7165
g__Schlegelella	0.02942	0.06711	0.01068	0.02032	0.3091	0.5892
g__Pajaroellobacter	0.01809	0.02942	0.02166	0.04618	0.7292	0.8952
g__Pseudogulbenkiania	0.01229	0.03227	0.02743	0.08492	0.9094	1
g__Mogibacterium	0.0384	0.09241	0.001011	0.004741	0.02147	0.3626
g__norank_f__norank_o__Clostridia_vadinBB60_group	0.01188	0.02585	0.02729	0.0884	0.1307	0.5892
g__Lachnospiraceae_XPB1014_group	0.03895	0.1059	0.0001444	0.0006773	0.009321	0.3088
g__unclassified_f__Carnobacteriaceae	0.03909	0.1854	0	0	0.08794	0.5787
g__norank_f__norank_o__CCD24	0.01229	0.02536	0.02613	0.06513	0.5997	0.8027
g__Deinococcus	0.02597	0.05977	0.01242	0.01799	0.6746	0.8481
g__Tepidimonas	0.03425	0.08584	0.00361	0.009367	0.04937	0.4994
g__norank_f__Fimbriimonadaceae	0.0134	0.02262	0.02411	0.09042	0.364	0.6061
g__unclassified_f__Microbacteriaceae	0.01105	0.01691	0.02628	0.08235	0.691	0.8662
g__Skermanella	0.002348	0.009395	0.03494	0.1514	0.3663	0.6071
g__norank_f__Xanthomonadaceae	0.03108	0.0701	0.006064	0.02844	0.03325	0.4786
g__norank_f__norank_o__Saccharimonadales	0.01602	0.03212	0.02108	0.06394	0.8044	0.954
g__Rubrobacter	0.01754	0.03536	0.01949	0.06514	0.599	0.8027
g__unclassified_o__Chloroflexales	0.02072	0.05099	0.01617	0.04692	0.746	0.9082
g__Brachybacterium	0.02983	0.09044	0.006931	0.01426	0.2196	0.5892
g__Edaphobaculum	0.01436	0.02841	0.02238	0.04943	0.814	0.9611
g__Collinsella	0.01381	0.02612	0.02281	0.06661	0.1779	0.5892
g__Pedomicrobium	0.02279	0.0413	0.01372	0.02948	0.4343	0.6756
g__Paeniclostridium	0.03632	0.1742	0	0	0.3505	0.5892
g__unclassified_p__Desulfobacterota	0.03563	0.1169	0.0005776	0.002111	0.6175	0.8143
g__Coprococcus	0.03619	0.0752	0	0	1.326e-07	0.0001946
g__Tissierella	0.01657	0.05443	0.01949	0.0523	0.651	0.8312
g__Microbacterium	0.02527	0.04121	0.01054	0.02069	0.1388	0.5892
g__Azoarcus	0.02873	0.0474	0.006786	0.01214	0.1007	0.5892
g__norank_f__norank_o__norank_c__Subgroup_5	0.01215	0.02154	0.02325	0.05245	0.7816	0.9407
g__AKYG587	0.02307	0.04772	0.01227	0.03189	0.3279	0.5892
g__Gracilibacillus	0.01754	0.03373	0.01776	0.03911	0.5141	0.7467
g__Leucobacter	0.02445	0.05111	0.01083	0.03235	0.4063	0.6503
g__Blastomonas	0.02638	0.06188	0.008664	0.03854	0.08613	0.5787
g__norank_f__Sulfobacillaceae	0.01547	0.03525	0.01949	0.05107	0.4548	0.6957
g__Acholeplasma	0.02541	0.06991	0.009385	0.03041	0.3873	0.6291
g__Jeotgalibaca	0.01284	0.04081	0.0218	0.05017	0.8033	0.954
g__Pseudonocardia	0.02293	0.03428	0.01155	0.02633	0.0441	0.483
g__unclassified_f__Phycisphaeraceae	0.0192	0.03513	0.01502	0.03722	0.4338	0.6756
g__Herpetosiphon	0.006629	0.01859	0.02758	0.06951	0.7669	0.9282
g__norank_f__norank_o__Subgroup_7	0.0134	0.0181	0.02079	0.05235	0.134	0.5892
g__Cerasibacillus	0.01588	0.03171	0.01819	0.04589	0.487	0.7313
g__unclassified_o__Micrococcales	0.03398	0.0805	0	0	0.00588	0.2791
g__Thioclava	0.029	0.1222	0.004765	0.01112	0.8213	0.9678
g__Tychonema_CCAP_1459-11B	0.0337	0.09326	0	0	0.01181	0.3088
g__unclassified_c__Clostridia	0.01574	0.03505	0.0179	0.04416	0.3431	0.5892
g__Petrimonas	0.0002762	0.001325	0.03307	0.09248	0.06236	0.5787
g__norank_f__norank_o__Acidobacteriales	0.02431	0.03757	0.008952	0.01764	0.4977	0.7412
g__norank_f__norank_o__Candidatus_Azambacteria	0.006491	0.02212	0.02642	0.05996	0.5157	0.7483
g__Faecalibacterium	0.01754	0.03486	0.01531	0.03985	0.4148	0.6578
g__Thermus	0.03246	0.1377	0.0002888	0.0009347	0.1206	0.5892
g__norank_f__Bacillaceae	0.01478	0.02998	0.0179	0.05484	0.3909	0.6316
g__norank_f__norank_o__norank_c__norank_p__Desulfobacterota	0.01837	0.03421	0.01429	0.03013	0.7659	0.9278
g__unclassified_f__Oxalobacteraceae	0.0134	0.0308	0.0192	0.05473	0.8331	0.973
g__BIyi10	0.02942	0.08641	0.003177	0.008768	0.4354	0.6759
g__unclassified_f__Hungateiclostridiaceae	0.01906	0.03543	0.01343	0.04207	0.1402	0.5892
g__norank_f__Caulobacteraceae	0.0174	0.0328	0.01502	0.01724	0.4518	0.694
g__Jeotgalicoccus	0.02652	0.1244	0.005487	0.01448	0.9235	1
g__unclassified_f__Sphingomonadaceae	0.01851	0.03609	0.01328	0.0381	0.7405	0.9045
g__Vulcaniibacterium	0.01588	0.0319	0.01588	0.04148	0.7349	0.8999
g__Mizugakiibacter	0.0192	0.05124	0.01256	0.03368	0.6922	0.8662
g__Candidatus_Xiphinematobacter	0.008011	0.0212	0.02368	0.0794	0.8709	0.9989
g__Actinomadura	0.01533	0.03049	0.01632	0.04251	0.3106	0.5892
g__Taibaiella	0.01851	0.03004	0.01314	0.0412	0.2178	0.5892
g__Gardnerella	0.03149	0.1043	0	0	0.1716	0.5892
g__Eubacterium_hallii_group	0.03066	0.05225	0.0005776	0.002111	0.0002254	0.05989
g__norank_f__norank_o__norank_c__Parcubacteria	0.01809	0.03963	0.01314	0.03265	0.7519	0.9138
g__unclassified_c__Acidobacteriae	0.003315	0.007448	0.02772	0.0819	0.8393	0.9769
g__norank_f__norank_o__0319-6G20	0.01602	0.03975	0.01487	0.025	0.714	0.8831
g__Ellin6055	0.01892	0.03103	0.01184	0.02192	0.9688	1
g__norank_f__Symbiobacteraceae	0.01851	0.0424	0.01213	0.03828	0.3826	0.6229
g__norank_f__norank_o__norank_c__Berkelbacteria	0.008977	0.01776	0.02151	0.05291	0.884	1
g__Candidatus_Alysiosphaera	0.01133	0.01802	0.01906	0.04587	0.5141	0.7467
g__unclassified_f__Vicinamibacteraceae	0.01271	0.02972	0.01762	0.04309	0.8603	0.9899
g__norank_f__Cellvibrionaceae	0.03025	0.1451	0	0	0.3505	0.5892
g__Aeromicrobium	0.01961	0.03882	0.01054	0.02005	0.3691	0.6082
g__norank_f__env.OPS_17	0.01837	0.03823	0.0117	0.02862	0.8029	0.954
g__norank_f__norank_o__norank_c__BD2-11_terrestrial_group	0.01602	0.03129	0.01386	0.03149	0.7549	0.916
g__Hyphomicrobium	0.02721	0.05534	0.002599	0.006326	0.2009	0.5892
g__Fastidiosipila	0.008563	0.03256	0.02094	0.06434	0.8855	1
g__norank_f__B1-7BS	0.01354	0.02898	0.01574	0.04865	0.268	0.5892
g__Aliihoeflea	0.02873	0.08584	0.0004332	0.002032	0.08036	0.5787
g__JCM_18997	0.01284	0.02762	0.01632	0.04921	0.6406	0.8237
g__Idiomarina	0.001795	0.008611	0.02715	0.088	0.5116	0.7467
g__Dokdonella	0.01436	0.03523	0.01401	0.03583	0.5744	0.792
g__Plasticicumulans	0.009116	0.01793	0.01906	0.04687	0.8803	1
g__Arcobacter	0.0002762	0.001325	0.02787	0.08138	0.1288	0.5892
g__Tepidimicrobium	0.004143	0.01147	0.02397	0.07774	0.7868	0.9415
g__norank_f__norank_o__Granulosicoccales	0.02403	0.05722	0.004043	0.01635	0.1295	0.5892
g__Marinobacter	0.02735	0.1236	0.0005776	0.001869	0.3464	0.5892
g__norank_f__Vermiphilaceae	0.02251	0.03631	0.005054	0.01555	0.1292	0.5892
g__unclassified_o__Solirubrobacterales	0.02072	0.05576	0.006786	0.02144	0.4302	0.6731
g__Blastococcus	0.002624	0.007016	0.02484	0.09421	0.1484	0.5892
g__Herbinix	0	0	0.02743	0.07852	0.01769	0.3626
g__Novosphingobium	0.02237	0.0433	0.005054	0.01368	0.3985	0.6418
g__Proteiniclasticum	0.01644	0.07813	0.01097	0.02526	0.3665	0.6071
g__Terrisporobacter	0.01257	0.02191	0.01458	0.03383	0.4655	0.7084
g__Rubellimicrobium	0.01381	0.0279	0.01328	0.02286	0.9183	1
g__Limnochorda	0.01685	0.0559	0.01011	0.03143	0.708	0.8765
g__unclassified_p__Firmicutes	0.01423	0.02766	0.01271	0.02993	0.6184	0.8143
g__Thauera	0.02113	0.06774	0.005776	0.01772	0.1228	0.5892
g__Aeromonas	0.02237	0.08689	0.004476	0.01142	0.6843	0.8588
g__norank_f__Desulfallas-Sporotomaculum	0.0001381	0.0006624	0.02657	0.08613	0.5116	0.7467
g__norank_f__Bacteroidales_RF16_group	0.02624	0.05972	0.0004332	0.002032	0.01177	0.3088
g__unclassified_f__Muribaculaceae	0.004696	0.01568	0.02195	0.1008	0.9817	1
g__norank_f__norank_o__EPR3968-O8a-Bc78	0.01823	0.04264	0.008375	0.02718	0.1897	0.5892
g__unclassified_f__Xanthobacteraceae	0.01492	0.02801	0.01126	0.03026	0.3897	0.631
g__Actinoplanes	0.005939	0.01475	0.02007	0.04885	0.4959	0.7412
g__unclassified_f__Streptomycetaceae	0.00953	0.02203	0.01617	0.0635	0.5694	0.792
g__Helcococcus	0.0001381	0.0006624	0.02556	0.08076	0.1288	0.5892
g__DSSF69	0.01395	0.02559	0.01155	0.03912	0.3278	0.5892
g__Apibacter	0.02541	0.08356	0	0	0.08794	0.5787
g__Isoptericola	0.02099	0.08764	0.004332	0.01624	0.9592	1
g__Halocella	0.02113	0.04216	0.004043	0.01268	0.3995	0.6426
g__UCG-002	0.01975	0.03492	0.005342	0.02064	0.006723	0.2934
g__unclassified_c__Bacteroidia	0.008011	0.02739	0.01661	0.04207	0.9186	1
g__norank_f__norank_o__norank_c__MB-A2-108	0.01354	0.02809	0.01068	0.03161	0.4818	0.7289
g__Conexibacter	0.01423	0.02739	0.009963	0.03127	0.8356	0.9744
g__Agromyces	0.008425	0.01655	0.01559	0.04617	0.9767	1
g__norank_f__norank_o__norank_c__Pla4_lineage	0.005801	0.01195	0.01819	0.07242	0.1307	0.5892
g__norank_f__Phycisphaeraceae	0.01588	0.03203	0.008086	0.0192	0.3507	0.5892
g__norank_f__Saprospiraceae	0.007734	0.01263	0.01617	0.04416	0.9683	1
g__Dermabacter	0.02362	0.07878	0.0001444	0.0006773	0.5636	0.7881
g__Cohnella	0.01837	0.03242	0.005342	0.01238	0.361	0.6026
g__unclassified_f__Nannocystaceae	0.02155	0.069	0.002021	0.009482	0.183	0.5892
g__norank_f__norank_o__Subgroup_17	0.01091	0.02158	0.01256	0.03071	0.6679	0.8455
g__norank_f__norank_o__Candidatus_Magasanikbacteria	0.01505	0.02883	0.00823	0.03241	0.157	0.5892
g__Ohtaekwangia	0.01036	0.0235	0.01285	0.03127	0.5174	0.7496
g__Sanguibacter	0.01713	0.05437	0.006064	0.01772	0.9847	1
g__Roseimicrobium	0.002624	0.01191	0.02036	0.06276	0.3271	0.5892
g__Sorangium	0.009116	0.01991	0.01386	0.04013	0.8331	0.973
g__Planktosalinus	0.0002762	0.001325	0.02267	0.07342	0.5116	0.7467
g__Mesorhizobium	0.003729	0.01244	0.0192	0.08726	0.6471	0.8299
g__Sumerlaea	0.01271	0.02354	0.01011	0.03683	0.1284	0.5892
g__Allorhizobium-Neorhizobium-Pararhizobium-Rhizobium	0.007596	0.01003	0.01516	0.03809	0.7077	0.8765
g__Sphaerobacter	0.01077	0.02115	0.01184	0.03368	0.3891	0.631
g__Tuberibacillus	0.01865	0.03402	0.003899	0.01176	0.205	0.5892
g__unclassified_f__Rhodobacteraceae	0.01782	0.05825	0.004621	0.01125	0.8424	0.978
g__Terrimonas	0.01243	0.02009	0.009819	0.02295	0.3327	0.5892
g__norank_f__norank_o__Bacteroidales	0.02224	0.0451	0	0	0.005897	0.2791
g__norank_f__AKIW781	0.0163	0.04194	0.005776	0.01012	0.7866	0.9415
g__Sphingobium	0.007044	0.0331	0.01502	0.06765	0.945	1
g__norank_f__WWH38	0.01671	0.03335	0.005342	0.01944	0.1603	0.5892
g__norank_f__norank_o__PLTA13	0.01063	0.02194	0.01126	0.03127	0.9419	1
g__DEV114	0.02182	0.05872	0	0	0.02334	0.3626
g__norank_f__norank_o__Kapabacteriales	0.01726	0.02817	0.004187	0.01021	0.122	0.5892
g__Pseudorhodoplanes	0.01381	0.02845	0.007508	0.0182	0.4885	0.7327
g__unclassified_f__Blastocatellaceae	0.0002762	0.0009152	0.02094	0.08502	0.2905	0.5892
g__UTBCD1	0.01326	0.02727	0.007942	0.01933	0.4924	0.7372
g__norank_f__norank_o__R7C24	0.006353	0.01344	0.01473	0.0333	0.7929	0.9472
g__Filomicrobium	0.01616	0.02873	0.004909	0.01262	0.4981	0.7412
g__CL500-29_marine_group	0.01423	0.04165	0.006786	0.01356	0.7942	0.948
g__Gottschalkia	0.01423	0.03509	0.006642	0.03115	0.2119	0.5892
g__norank_f__norank_o__Oligoflexales	0.008563	0.01823	0.01227	0.04009	0.3401	0.5892
g__Exiguobacterium	0.01188	0.02641	0.008952	0.01346	0.4868	0.7313
g__Ilumatobacter	0.00442	0.01026	0.01617	0.04062	0.5879	0.7974
g__norank_f__norank_o__norank_c__Limnochordia	0.01795	0.05857	0.002599	0.007942	0.9847	1
g__Candidatus_Solibacter	0.008839	0.01544	0.0117	0.02175	0.9892	1
g__Cellvibrio	0.008287	0.02318	0.01213	0.02763	0.8725	0.9999
g__norank_f__Hydrogenedensaceae	0.01202	0.02952	0.008375	0.0322	0.2008	0.5892
g__unclassified_f__Symbiobacteraceae	0.01036	0.02236	0.009819	0.03324	0.2178	0.5892
g__Thermoclostridium	0.001657	0.005235	0.01848	0.06116	0.7868	0.9415
g__Novibacillus	0.01257	0.02433	0.007508	0.0202	0.3353	0.5892
g__JTB255_marine_benthic_group	0.01133	0.02548	0.008664	0.02775	0.4849	0.7304
g__norank_f__norank_o__Candidatus_Woesebacteria	0.0029	0.006201	0.01704	0.04442	0.6702	0.8456
g__Centipeda	0.01989	0.06634	0	0	0.1716	0.5892
g__norank_f__norank_o__Proteinivoracales	0.0029	0.01031	0.01689	0.04844	0.8627	0.9911
g__Enterorhabdus	0.006629	0.02199	0.01314	0.03749	0.6175	0.8143
g__Anaeromyxobacter	0.009944	0.01964	0.009674	0.02372	0.6287	0.822
g__norank_f__norank_o__norank_c__Bacilli	0.01381	0.04592	0.005631	0.01515	0.4537	0.6947
g__Alterococcus	0.008425	0.02233	0.01097	0.02999	0.6287	0.822
g__Roseimaritima	0.00221	0.009258	0.01718	0.05224	0.8627	0.9911
g__norank_f__A0839	0.01492	0.03478	0.004332	0.01561	0.08798	0.5787
g__Psychrobacter	0.01505	0.03585	0.004187	0.009059	0.8268	0.9719
g__Woeseia	0.01713	0.05677	0.002021	0.00697	0.708	0.8765
g__norank_f__Myxococcaceae	0.0029	0.006051	0.01617	0.05297	0.9186	1
g__unclassified_f__Sphingobacteriaceae	0.01713	0.05151	0.001877	0.003623	0.952	1
g__Iamia	0.01105	0.01827	0.007942	0.01807	0.4976	0.7412
g__Olsenella	0.01492	0.02613	0.004043	0.01248	0.08613	0.5787
g__Lachnospiraceae_UCG-006	0.01851	0.03895	0.0004332	0.002032	0.04196	0.483
g__Brevibacterium	0.005663	0.01742	0.01328	0.03617	0.7332	0.8986
g__Enterococcus	0.01713	0.04149	0.001733	0.007448	0.1294	0.5892
g__unclassified_f__Pedosphaeraceae	0.01519	0.04154	0.00361	0.008219	0.9378	1
g__Salinimicrobium	0.01878	0.09008	0	0	0.3505	0.5892
g__Butyrivibrio	0.01851	0.04188	0	0	0.01184	0.3088
g__Ferrovibrio	0.01077	0.02177	0.007653	0.03106	0.2588	0.5892
g__Parafilimonas	0.01091	0.02619	0.007508	0.02646	0.5429	0.7763
g__Hydrogenophaga	0.002762	0.007858	0.01559	0.04476	0.9741	1
g__Luedemannella	0.003867	0.01013	0.01444	0.03602	0.8115	0.9593
g__Alkaliflexus	0.01823	0.08743	0	0	0.3505	0.5892
g__Ruminobacter	0.01809	0.08064	0	0	0.08794	0.5787
g__norank_f__Blastocatellaceae	0.008701	0.01754	0.009385	0.025	1	1
g__Oceanobacter	0.01395	0.0669	0.004043	0.01312	0.5814	0.792
g__Phaselicystis	0.006768	0.01447	0.01112	0.02391	0.6704	0.8456
g__unclassified_f__Caulobacteraceae	0.006906	0.0161	0.01097	0.02737	0.3735	0.6117
g__Polycyclovorans	0.008149	0.01404	0.009674	0.0292	0.4249	0.6682
g__Prevotellaceae_YAB2003_group	0.01782	0.05973	0	0	0.1716	0.5892
g__Flaviflexus	0.008287	0.03974	0.00953	0.02515	0.3228	0.5892
g__Ellin516	0.01284	0.02868	0.004909	0.01082	0.5304	0.7614
g__Eubacterium_nodatum_group	0.01326	0.03093	0.004476	0.01303	0.6374	0.8224
g__unclassified_f__Ktedonobacteraceae	0.01533	0.03221	0.002166	0.004741	0.5511	0.7841
g__Brachymonas	0.0105	0.0261	0.006931	0.01804	0.276	0.5892
g__Ruminococcus_torques_group	0.01133	0.0168	0.006064	0.01855	0.0451	0.483
g__Dactylosporangium	0.00732	0.01706	0.009963	0.02867	0.5894	0.7974
g__Persicitalea	0.007734	0.02298	0.00953	0.02776	0.574	0.792
g__norank_f__norank_o__0319-7L14	0.01726	0.0567	0	0	0.08788	0.5787
g__unclassified_f__Rhodocyclaceae	0.01547	0.0324	0.001733	0.006179	0.0488	0.4972
g__Acidothermus	0.002486	0.00488	0.01458	0.05724	0.7823	0.9407
g__Alcaligenes	0.009392	0.02282	0.007508	0.02147	0.7396	0.9041
g__norank_f__Fodinicurvataceae	0.01616	0.02789	0.000722	0.003386	0.02144	0.3626
g__Faecalibaculum	0.008011	0.02242	0.008808	0.02871	0.5261	0.7596
g__Micrococcus	0.01022	0.0165	0.006498	0.02237	0.1087	0.5892
g__Legionella	0.008149	0.01864	0.008519	0.02228	0.4898	0.7339
g__Pseudogracilibacillus	0.01602	0.03551	0.0005776	0.001592	0.1113	0.5892
g__Ammoniibacillus	0.003453	0.008008	0.013	0.03868	0.6509	0.8312
g__Pseudactinotalea	0.01644	0.07676	0	0	0.08794	0.5787
g__unclassified_f__Pirellulaceae	0.004558	0.0118	0.01184	0.03398	1	1
g__norank_f__Steroidobacteraceae	0.007872	0.01407	0.008375	0.02304	0.4693	0.7134
g__unclassified_f__Acetobacteraceae	0.004696	0.01219	0.01155	0.03868	0.964	1
g__Family_XIII_AD3011_group	0.01588	0.03312	0.0002888	0.001355	0.001139	0.1672
g__Caldalkalibacillus	0.0004143	0.001987	0.01574	0.05058	0.2798	0.5892
g__Pleomorphomonas	0.01561	0.07146	0.0004332	0.001485	0.9817	1
g__Defluviitaleaceae_UCG-011	0.01602	0.04633	0	0	0.01184	0.3088
g__UBA6140	0.003453	0.011	0.01256	0.03948	0.893	1
g__norank_f__norank_o__Ardenticatenales	0.004143	0.0102	0.01155	0.03671	0.5857	0.797
g__norank_f__Rhodospirillaceae	0.003453	0.008066	0.01213	0.03344	0.9482	1
g__OLB12	0.003867	0.009905	0.0117	0.04733	0.4258	0.6686
g__norank_f__Azospirillaceae	0.01505	0.04338	0.0004332	0.002032	0.04382	0.483
g__unclassified_f__Rhodanobacteraceae	0.007734	0.01541	0.007653	0.02419	0.551	0.7841
g__norank_f__norank_o__11-24	0.006768	0.01769	0.008519	0.02339	0.7748	0.934
g__unclassified_o__Oscillospirales	0.01008	0.02104	0.005198	0.0135	0.3744	0.6117
g__Succinivibrio	0.007596	0.02074	0.007653	0.02481	0.5261	0.7596
g__DNF00809	0.01519	0.04333	0	0	0.01183	0.3088
g__Micropepsis	0.009392	0.01948	0.005776	0.01601	0.5065	0.7467
g__Rhodopseudomonas	0.007044	0.01446	0.008086	0.01361	0.6948	0.8675
g__Defluviicoccus	0.01409	0.03121	0.001011	0.002839	0.07816	0.5787
g__Akkermansia	0.01464	0.03638	0.0004332	0.002032	0.04384	0.483
g__Risungbinella	0.009254	0.02417	0.005776	0.01577	0.4337	0.6756
g__norank_f__Diplorickettsiaceae	0.01105	0.02294	0.003899	0.01553	0.4083	0.6503
g__Lysinibacillus	0.001934	0.005645	0.013	0.06095	0.2119	0.5892
g__unclassified_o__Babeliales	0.006353	0.01391	0.008375	0.01907	0.9161	1
g__norank_f__norank_o__norank_c__WWE3	0.003453	0.009182	0.01126	0.04623	0.3221	0.5892
g__Lactococcus	0.01436	0.03171	0.0002888	0.001355	0.04384	0.483
g__Caulobacter	0.01271	0.02781	0.001877	0.003623	0.804	0.954
g__norank_f__norank_o__Rhizobiales	0.003453	0.01079	0.01112	0.02988	0.9611	1
g__Verticiella	0.007044	0.01637	0.007508	0.02432	0.1307	0.5892
g__Actinomyces	0.01367	0.0279	0.0008664	0.002971	0.01666	0.3626
g__Peptoniphilus	0.001243	0.003419	0.01328	0.0373	0.5055	0.7467
g__Corticibacterium	0.0001381	0.0006624	0.01429	0.04237	0.2598	0.5892
g__SWB02	0.00732	0.01336	0.007075	0.02269	0.1707	0.5892
g__Mobilitalea	0.004143	0.009058	0.01025	0.02893	0.6702	0.8456
g__unclassified_f__Planococcaceae	0.007458	0.02132	0.006931	0.01677	0.3579	0.5993
g__HN-HF0106	0.001105	0.005299	0.01328	0.04228	0.2798	0.5892
g__norank_f__Peptococcaceae	0.007872	0.0191	0.006498	0.02164	0.3459	0.5892
g__norank_f__norank_o__Pla1_lineage	0.008977	0.03022	0.005342	0.01283	0.9728	1
g__Fusobacterium	0.0005525	0.001231	0.01357	0.02961	0.2545	0.5892
g__norank_f__Ilumatobacteraceae	0.004143	0.009406	0.009963	0.03119	0.7014	0.8742
g__norank_f__PHOS-HE36	0.01395	0.0669	0.0001444	0.0006773	1	1
g__Salinispora	0.003453	0.008122	0.01054	0.03227	0.8431	0.978
g__Altererythrobacter	0.004005	0.008842	0.009963	0.02078	0.4057	0.6503
g__Melghirimyces	0.01395	0.06552	0	0	0.08788	0.5787
g__norank_f__norank_o__norank_c__norank_p__NB1-j	0.009392	0.02569	0.004476	0.01753	0.8637	0.9914
g__Candidatus_Brocadia	0.01381	0.06624	0	0	0.3505	0.5892
g__Paenarthrobacter	0.01133	0.02316	0.002455	0.004034	0.3611	0.6026
g__Desulfitibacter	0.002348	0.007794	0.01141	0.03563	0.5886	0.7974
g__Lutispora	0	0	0.01372	0.03557	0.07424	0.5787
g__norank_f__norank_o__Dadabacteriales	0.007458	0.03046	0.006209	0.02215	0.7236	0.8905
g__unclassified_f__norank_o__Peptostreptococcales-Tissierellales	0.004143	0.01294	0.009385	0.02817	0.893	1
g__Vibrionimonas	0.007596	0.0208	0.005776	0.01191	0.6665	0.8443
g__Anseongella	0.00511	0.02314	0.00823	0.02378	0.9235	1
g__unclassified_o__Chlamydiales	0.01146	0.02584	0.001877	0.006327	0.3666	0.6071
g__unclassified_f__Caldilineaceae	0.01188	0.02425	0.001444	0.004009	0.1187	0.5892
g__unclassified_o__Bacteroidales	0.01215	0.02666	0.001155	0.004757	0.1171	0.5892
g__Facklamia	0.01036	0.03907	0.002888	0.009398	0.9817	1
g__norank_f__norank_o__norank_c__Lineage_IIb	0.008425	0.02703	0.004765	0.01372	1	1
g__Peredibacter	0.002762	0.006517	0.0104	0.03406	0.603	0.8035
g__Sulfurifustis	0.009254	0.01965	0.003899	0.0149	0.4633	0.7065
g__norank_f__norank_o__Desulfitobacteriales	0.004282	0.01483	0.008808	0.02871	0.9085	1
g__norank_f__norank_o__Azospirillales	0.008977	0.01869	0.004043	0.01181	0.1284	0.5892
g__norank_f__norank_o__norank_c__norank_p__Chloroflexi	0.003039	0.01011	0.009963	0.03996	0.6472	0.8299
g__Azospirillum	0.005248	0.01136	0.007653	0.01753	0.4103	0.6522
g__Roseomonas	0.01271	0.02543	0.0001444	0.0006773	0.009321	0.3088
g__Candidatus_Saccharimonas	0.01271	0.02313	0	0	0.001368	0.1672
g__Parabacteroides	0.004143	0.005781	0.008519	0.02508	0.3432	0.5892
g__Clostridium_sensu_stricto_13	0.004972	0.01176	0.007653	0.0212	0.7452	0.9082
g__norank_f__Marinilabiliaceae	0.01257	0.0319	0	0	0.01183	0.3088
g__unclassified_c__Parcubacteria	0.007182	0.0235	0.005342	0.01439	0.9321	1
g__Eubacterium_saphenum_group	0.001105	0.003661	0.01141	0.03708	0.9085	1
g__norank_f__norank_o__Blfdi19	0.005386	0.01569	0.007075	0.01562	0.4262	0.6686
g__Fonticella	0.003039	0.01094	0.009385	0.02889	0.6143	0.8143
g__unclassified_f__Xanthomonadaceae	0.005801	0.02049	0.006498	0.0214	0.6622	0.8396
g__Thermobispora	0.009668	0.02476	0.002599	0.01219	0.183	0.5892
g__P3OB-42	0.0002762	0.001325	0.01198	0.04796	0.07385	0.5787
g__Subdoligranulum	0.01008	0.02375	0.002166	0.007618	0.1603	0.5892
g__Marmoricola	0.006353	0.01468	0.005776	0.01318	0.4869	0.7313
g__TM7	0.001795	0.006044	0.01025	0.04075	0.8571	0.9875
g__unclassified_o__Flavobacteriales	0.0008287	0.003348	0.01112	0.03538	0.5602	0.7881
g__norank_f__WX65	0.006629	0.01278	0.005198	0.01154	0.9651	1
g__Sphingopyxis	0.01008	0.02177	0.001733	0.004009	0.2622	0.5892
g__norank_f__norank_o__Candidatus_Peribacteria	0.005525	0.01835	0.006209	0.01615	0.9457	1
g__norank_f__norank_o__Vampirovibrionales	0.009944	0.02465	0.001733	0.005608	0.05114	0.5103
g__norank_f__norank_o__norank_c__norank_p__SAR324_cladeMarine_group_B	0.007872	0.02983	0.003754	0.01691	0.1522	0.5892
g__unclassified_o__Desulfotomaculales	0	0	0.01155	0.03744	0.1526	0.5892
g__Saccharopolyspora	0.008287	0.01925	0.003177	0.006576	0.4032	0.6478
g__unclassified_p__Proteobacteria	0.006906	0.01587	0.004476	0.01163	0.4165	0.6592
g__Family_XIII_UCG-001	0.01091	0.02348	0.0004332	0.002032	0.02348	0.3626
g__Hahella	0.007872	0.0235	0.003465	0.01122	0.4308	0.6731
g__Fluviicola	0.003315	0.009553	0.007942	0.02456	0.9235	1
g__unclassified_o__Cytophagales	0.0002762	0.001325	0.01097	0.02834	0.2598	0.5892
g__Geodermatophilus	0.00442	0.01152	0.006786	0.0169	0.8781	1
g__Clostridium_sensu_stricto_7	0.0105	0.03339	0.0005776	0.001869	0.4085	0.6503
g__Stenotrophobacter	0.00732	0.02121	0.003754	0.0109	0.5065	0.7467
g__V9D2013_group	0.01105	0.03103	0	0	0.005893	0.2791
g__Parviterribacter	0.005801	0.01439	0.005198	0.01429	0.4075	0.6503
g__norank_f__Babeliaceae	0.009254	0.02828	0.001733	0.006843	0.2567	0.5892
g__Phascolarctobacterium	0.00953	0.02892	0.001444	0.005434	0.08065	0.5787
g__Murdochiella	0	0	0.01097	0.03557	0.1526	0.5892
g__Craurococcus-Caldovatus	0.004282	0.01043	0.006642	0.0219	0.6398	0.8233
g__Rothia	0.002486	0.007478	0.008375	0.02095	0.987	1
g__Thiobacillus	0.009116	0.04029	0.001588	0.00745	0.1106	0.5892
g__unclassified_o__Microtrichales	0.003177	0.006973	0.007508	0.01685	0.5897	0.7974
g__UCG-012	0.004005	0.01328	0.006642	0.02205	0.9085	1
g__norank_f__Isosphaeraceae	0.007458	0.01859	0.003177	0.007204	0.7291	0.8952
g__norank_f__norank_o__JGI_0000069-P22	0.01063	0.03526	0	0	0.1716	0.5892
g__unclassified_f__Chthoniobacteraceae	0.00221	0.007568	0.008375	0.01996	0.3177	0.5892
g__unclassified_f__Thermomicrobiaceae	0.003315	0.01272	0.00722	0.01797	0.6143	0.8143
g__Porphyromonas	0.007872	0.02854	0.002599	0.01086	0.6622	0.8396
g__norank_f__norank_o__norank_c__AKAU4049	0.003315	0.008803	0.007075	0.02079	0.6334	0.822
g__Macellibacteroides	0.01036	0.04633	0	0	0.1716	0.5892
g__Prevotellaceae_NK3B31_group	0.01008	0.02119	0.0001444	0.0006773	0.04197	0.483
g__unclassified_f__Saccharimonadaceae	0.004558	0.01529	0.005631	0.01437	0.2645	0.5892
g__Vampirovibrio	0.001657	0.007948	0.008519	0.02343	0.2798	0.5892
g__HIMB11	0.002348	0.006921	0.007797	0.03079	0.7868	0.9415
g__norank_f__norank_o__norank_c__norank_p__Sva0485	0.01008	0.04835	0	0	0.3505	0.5892
g__Sulfuricurvum	0.01008	0.04835	0	0	0.3505	0.5892
g__Nordella	0.007596	0.01884	0.002455	0.008874	0.1953	0.5892
g__Methyloceanibacter	0.008011	0.0229	0.002021	0.005593	0.8453	0.978
g__unclassified_o__Desulfitobacteriales	0	0	0.009963	0.03228	0.1526	0.5892
g__norank_f__norank_o__norank_c__Thermodesulfovibrionia	0.009944	0.045	0	0	0.1716	0.5892
g__Ahniella	0.004005	0.01472	0.00592	0.02572	0.708	0.8765
g__norank_f__Oscillospiraceae	0.00511	0.01116	0.004765	0.02235	0.002484	0.222
g__Haemophilus	0.006077	0.01535	0.003754	0.01163	0.7516	0.9138
g__Clostridium_sensu_stricto_10	0.004143	0.008263	0.005631	0.01451	0.8448	0.978
g__unclassified_c__Actinobacteria	0.004834	0.00928	0.004909	0.00897	0.8094	0.9578
g__Porphyrobacter	0.002762	0.006303	0.006931	0.03042	0.4849	0.7304
g__Veillonellaceae_UCG-001	0.009668	0.01873	0	0	0.002874	0.222
g__Nitrosomonas	0.007182	0.01317	0.002455	0.007777	0.05982	0.5773
g__unclassified_o__Gaiellales	0.0029	0.005411	0.006642	0.01596	0.8922	1
g__Lachnospiraceae_FCS020_group	0.00953	0.03078	0	0	0.08794	0.5787
g__Pelagibacterium	0.003591	0.01098	0.00592	0.02308	0.8011	0.9531
g__norank_f__norank_o__norank_c__bacteriap25	0.001795	0.004044	0.007653	0.01567	0.3104	0.5892
g__norank_f__KF-JG30-B3	0.001934	0.005563	0.007508	0.01969	0.5769	0.792
g__unclassified_f__Weeksellaceae	0.009392	0.03895	0	0	0.02333	0.3626
g__norank_f__SRB2	0	0	0.009385	0.03048	0.1526	0.5892
g__unclassified_c__Acidimicrobiia	0.004005	0.008842	0.005342	0.0128	0.9071	1
g__norank_f__norank_o__norank_c__Subgroup_21	0.007734	0.03709	0.001588	0.00745	1	1
g__Adhaeribacter	0.00511	0.02451	0.004187	0.01523	0.3228	0.5892
g__Sedimentibacter	0.002348	0.005265	0.006931	0.02767	0.9592	1
g__norank_f__norank_o__Rhodospirillales	0.009254	0.01664	0	0	0.005889	0.2791
g__norank_f__Weeksellaceae	0.009254	0.04301	0	0	0.1716	0.5892
g__norank_f__norank_o__Absconditabacteriales_SR1	0.008149	0.01708	0.001011	0.004741	0.05192	0.5112
g__Halolactibacillus	0.009116	0.04166	0	0	0.08794	0.5787
g__norank_f__Micropepsaceae	0.005939	0.02134	0.003177	0.01118	0.7189	0.887
g__Flavitalea	0.006215	0.01123	0.002888	0.009799	0.1076	0.5892
g__norank_f__MWH-CFBk5	0.006215	0.01649	0.002888	0.009192	0.9235	1
g__Limnobacter	0.004696	0.01474	0.004332	0.01416	0.1896	0.5892
g__Alloprevotella	0.008149	0.02707	0.0008664	0.002804	0.6143	0.8143
g__norank_f__Erysipelotrichaceae	0.008839	0.01753	0.0001444	0.0006773	0.009767	0.3088
g__Rheinheimera	0.0029	0.01125	0.006064	0.02002	0.5135	0.7467
g__Peptostreptococcus	0	0	0.008952	0.02912	0.1526	0.5892
g__Dysgonomonas	0.006353	0.03047	0.002599	0.0115	0.5814	0.792
g__Prauserella	0.004005	0.01853	0.004909	0.01637	0.9817	1
g__Sediminispirochaeta	0.008839	0.02689	0	0	0.02333	0.3626
g__OM27_clade	0.002624	0.006612	0.006209	0.01552	0.6491	0.8312
g__norank_f__norank_o__Subgroup_2	0.0029	0.009996	0.00592	0.01752	0.9051	1
g__Terribacillus	0.006906	0.0142	0.001877	0.006768	0.3737	0.6117
g__Sharpea	0.0009668	0.003239	0.007797	0.02485	0.5886	0.7974
g__Nitrosospira	0.001934	0.004146	0.006642	0.01631	0.8149	0.9611
g__Halobacillus	0.005801	0.01893	0.002743	0.00845	0.746	0.9082
g__LD29	0	0	0.008519	0.0192	0.03639	0.483
g__unclassified_f__Gemmataceae	0.001934	0.006478	0.006498	0.01456	0.3085	0.5892
g__Sporacetigenium	0.005939	0.01197	0.002455	0.00796	0.1112	0.5892
g__Longispora	0.006353	0.01256	0.002021	0.005762	0.4083	0.6503
g__norank_f__Carnobacteriaceae	0.006629	0.03179	0.001733	0.005693	0.5814	0.792
g__norank_f__norank_o__norank_c__norank_p__MBNT15	0.007734	0.01732	0.0005776	0.002709	0.04771	0.4933
g__Thioalkalispira-Sulfurivermis	0.008287	0.03974	0	0	0.3505	0.5892
g__Methylotenera	0.008287	0.0224	0	0	0.02334	0.3626
g__Oscillatoria_SAG_1459-8	0.008287	0.02747	0	0	0.1716	0.5892
g__unclassified_c__Chloroflexia	0	0	0.00823	0.02664	0.1526	0.5892
g__norank_f__SM2D12	0.004143	0.01002	0.003899	0.01512	0.1954	0.5892
g__C1-B045	0.00732	0.01696	0.000722	0.003386	0.1571	0.5892
g__norank_f__Bacteroidetes_vadinHA17	0.007872	0.02512	0.0001444	0.0006773	0.3008	0.5892
g__I-8	0.008011	0.03238	0	0	0.02333	0.3626
g__unclassified_f__Atopobiaceae	0	0	0.007942	0.02571	0.1526	0.5892
g__Allobaculum	0.006353	0.01857	0.001588	0.004012	0.9592	1
g__unclassified_f__Cyclobacteriaceae	0.003315	0.0159	0.004621	0.01496	0.5814	0.792
g__norank_f__Geobacteraceae	0.00732	0.02066	0.0005776	0.002111	0.3665	0.6071
g__norank_f__norank_o__norank_c__Subgroup_22	0.004834	0.01083	0.003032	0.007993	0.3627	0.6047
g__Aneurinibacillus	0.005939	0.01402	0.001877	0.006095	0.2278	0.5892
g__Neisseria	0.007044	0.01493	0.000722	0.002177	0.1262	0.5892
g__Glutamicibacter	0.007596	0.01452	0.0001444	0.0006773	0.02052	0.3626
g__mle1-7	0.00511	0.0219	0.002599	0.007443	0.4087	0.6503
g__unclassified_f__Sporolactobacillaceae	0.00511	0.01413	0.002599	0.01219	0.1971	0.5892
g__unclassified_c__Anaerolineae	0.002762	0.007438	0.004909	0.0141	0.8572	0.9875
g__Dorea	0.006768	0.0211	0.0008664	0.002971	0.0473	0.4933
g__Eubacterium_ruminantium_group	0.007596	0.02517	0	0	0.1716	0.5892
g__Ignavibacterium	0.004696	0.01066	0.002888	0.007959	0.6965	0.8688
g__norank_f__norank_o__Symbiobacteriales	0.002762	0.007438	0.004765	0.01372	0.8572	0.9875
g__norank_f__norank_o__Chthonomonadales	0.00732	0.01754	0.0001444	0.0006773	0.04014	0.483
g__norank_f__Christensenellaceae	0.00732	0.01754	0.0001444	0.0006773	0.04377	0.483
g__Quadrisphaera	0.004282	0.01016	0.003177	0.007466	0.5743	0.792
g__norank_f__norank_o__norank_c__BD7-11	0.001657	0.004479	0.005776	0.01436	0.5769	0.792
g__Ellin517	0.001657	0.007948	0.005776	0.01389	0.1511	0.5892
g__unclassified_o__Myxococcales	0.00511	0.01544	0.00231	0.006442	0.7324	0.8983
g__Sutterella	0.00732	0.02243	0	0	0.04544	0.483
g__norank_f__norank_o__PAUC26f	0.001105	0.002268	0.006209	0.01636	0.6701	0.8456
g__norank_f__Fibrobacteraceae	0.003177	0.01324	0.004043	0.01127	0.6398	0.8233
g__norank_f__Entotheonellaceae	0	0	0.00722	0.02402	0.07424	0.5787
g__Defluviitalea	0.0006906	0.001647	0.006498	0.02909	0.5134	0.7467
g__p-1088-a5_gut_group	0.007182	0.01873	0	0	0.01184	0.3088
g__Ruminococcus_gnavus_group	0.004143	0.01115	0.003032	0.009376	0.3714	0.6095
g__Kallotenue	0.005663	0.01771	0.001444	0.006773	0.1023	0.5892
g__unclassified_o__Elsterales	0.005801	0.01082	0.0013	0.004235	0.1302	0.5892
g__Tundrisphaera	0	0	0.007075	0.03319	0.3281	0.5892
g__Caproiciproducens	0.007044	0.0293	0	0	0.1716	0.5892
g__norank_f__PeH15	0.007044	0.01446	0	0	0.01183	0.3088
g__Elusimicrobium	0.007044	0.02415	0	0	0.1716	0.5892
g__unclassified_f__Flavobacteriaceae	0.007044	0.02969	0	0	0.02331	0.3626
g__Fictibacillus	0.004282	0.01343	0.002743	0.00962	0.7734	0.9338
g__Marvinbryantia	0.005525	0.01182	0.001444	0.006773	0.05636	0.5475
g__Brumimicrobium	0.005939	0.01626	0.001011	0.003308	0.603	0.8035
g__Hirschia	0.002762	0.007187	0.004187	0.0137	0.8454	0.978
g__Lentibacter	0	0	0.006931	0.03251	0.3281	0.5892
g__norank_f__norank_o__Bradymonadales	0.006906	0.02117	0	0	0.04544	0.483
g__Methylocella	0.00442	0.01721	0.002455	0.006195	0.9051	1
g__Singulisphaera	0.005801	0.01222	0.001011	0.00345	0.0806	0.5787
g__unclassified_f__Clostridiaceae	0.005939	0.01838	0.0008664	0.002005	0.815	0.9611
g__Sulfitobacter	0	0	0.006786	0.03183	0.3281	0.5892
g__norank_f__Verrucomicrobiaceae	0.003453	0.01036	0.003321	0.01234	1	1
g__Megamonas	0.003729	0.01086	0.003032	0.0117	0.1147	0.5892
g__Desulfosporosinus	0.001105	0.005299	0.005631	0.02641	0.9746	1
g__unclassified_p__Patescibacteria	0.00511	0.01195	0.001588	0.006181	0.2421	0.5892
g__Blastopirellula	0.005386	0.01221	0.0013	0.005428	0.3665	0.6071
g__norank_f__Ardenticatenaceae	0.005801	0.009891	0.0008664	0.003422	0.03375	0.4807
g__Parapedobacter	0.002624	0.005877	0.004043	0.01312	0.3401	0.5892
g__Desulfitobacterium	0.003177	0.006496	0.003465	0.01267	0.3221	0.5892
g__Rhodopirellula	0.006353	0.01446	0.0002888	0.001355	0.1571	0.5892
g__norank_f__norank_o__SAR202_clade	0.006491	0.01615	0.0001444	0.0006773	0.02144	0.3626
g__Luteitalea	0.004005	0.007181	0.002599	0.009537	0.1847	0.5892
g__Veillonella	0.005248	0.01602	0.0013	0.00253	0.5739	0.792
g__Anaerocolumna	0.003039	0.006315	0.003465	0.01625	0.1196	0.5892
g__norank_f__norank_o__Subgroup_13	0.006353	0.01238	0.0001444	0.0006773	0.04019	0.483
g__Candidatus_Microthrix	0.0001381	0.0006624	0.006353	0.0298	0.9746	1
g__Defluviitoga	0.0001381	0.0006624	0.006353	0.0187	0.2598	0.5892
g__norank_f__Izemoplasmataceae	0.006491	0.01525	0	0	0.04544	0.483
g__horsej-a03	0.006491	0.01607	0	0	0.005893	0.2791
g__Pseudaminobacter	0.0004143	0.001987	0.006064	0.02844	0.9746	1
g__OLB13	0.004143	0.01507	0.00231	0.009514	0.6926	0.8662
g__U29-B03	0.00442	0.01477	0.002021	0.009482	0.5814	0.792
g__Tessaracoccus	0.006077	0.02914	0.0002888	0.0009347	0.5814	0.792
g__Abiotrophia	0	0	0.006353	0.0298	0.3281	0.5892
g__unclassified_f__Crocinitomicaceae	0.0001381	0.0006624	0.006209	0.0176	0.2598	0.5892
g__Moheibacter	0.0002762	0.001325	0.006064	0.01689	0.1288	0.5892
g__IS-44	0.003729	0.008602	0.002599	0.007443	0.3743	0.6117
g__Ornithinicoccus	0.00221	0.007001	0.004043	0.01896	0.3697	0.6082
g__Sandaracinus	0.005663	0.01288	0.0005776	0.002709	0.05192	0.5112
g__unclassified_c__Cyanobacteriia	0.002486	0.005498	0.003754	0.01231	0.3401	0.5892
g__Actinotalea	0.002624	0.009018	0.00361	0.01194	0.945	1
g__Desulfohalotomaculum	0.006215	0.01584	0	0	0.04544	0.483
g__norank_f__norank_o__LD1-PB3	0.006215	0.01422	0	0	0.02334	0.3626
g__unclassified_f__Steroidobacteraceae	0.0006906	0.002702	0.005487	0.02574	0.6365	0.822
g__Cupriavidus	0.001934	0.00548	0.004187	0.01567	0.5974	0.8027
g__norank_f__Cyclobacteriaceae	0.006077	0.02209	0	0	0.04544	0.483
g__norank_f__Sphingomonadaceae	0	0	0.006064	0.02575	0.1526	0.5892
g__Peptococcus	0	0	0.006064	0.01868	0.07424	0.5787
g__norank_f__DEV007	0.0006906	0.003312	0.005342	0.01517	0.2598	0.5892
g__Anaerovorax	0.004972	0.01035	0.001011	0.004741	0.0305	0.452
g__Chitinophaga	0.001795	0.004044	0.004187	0.01432	0.5739	0.792
g__unclassified_f__Ilumatobacteraceae	0.005663	0.01977	0.0002888	0.001355	0.5636	0.7881
g__Atopobium	0.005939	0.01182	0	0	0.02333	0.3626
g__Castellaniella	0.003315	0.00751	0.002599	0.01081	0.4638	0.7065
g__unclassified_c__Verrucomicrobiae	0.003729	0.01788	0.002166	0.01016	1	1
g__W5053	0.004558	0.01274	0.0013	0.004235	0.603	0.8035
g__norank_f__norank_o__PB19	0.001657	0.004776	0.004187	0.01432	0.9352	1
g__Anaeroplasma	0.002486	0.007416	0.003321	0.01076	0.7868	0.9415
g__norank_f__cvE6	0.002486	0.004973	0.003321	0.01137	0.3714	0.6095
g__Dubosiella	0.002624	0.007397	0.003177	0.01047	0.5136	0.7467
g__Candidatus_Scalindua	0.005801	0.01561	0	0	0.02333	0.3626
g__norank_f__norank_o__AT-s2-59	0.005801	0.01924	0	0	0.1716	0.5892
g__norank_f__Nitrosomonadaceae	0	0	0.005776	0.02709	0.3281	0.5892
g__norank_f__Marinifilaceae	0.0004143	0.001987	0.005342	0.01811	0.5116	0.7467
g__unclassified_f__Parachlamydiaceae	0.004005	0.00954	0.001733	0.005941	0.173	0.5892
g__Leuconostoc	0.001657	0.0033	0.004043	0.01626	0.241	0.5892
g__Candidatus_Riegeria	0.005525	0.02649	0.0001444	0.0006773	1	1
g__Guggenheimella	0.002348	0.01126	0.003321	0.01102	0.5814	0.792
g__Gemmobacter	0.005663	0.02716	0	0	0.3505	0.5892
g__Syntrophobacter	0.005663	0.0185	0	0	0.08794	0.5787
g__Finegoldia	0.0029	0.00574	0.002743	0.005987	0.833	0.973
g__norank_f__norank_o__Candidatus_Collierbacteria	0.0002762	0.001325	0.005342	0.02506	0.9746	1
g__Noviherbaspirillum	0.003591	0.01224	0.002021	0.006616	0.7235	0.8905
g__Anaerosalibacter	0.004696	0.0165	0.0008664	0.004064	0.3228	0.5892
g__norank_f__Moraxellaceae	0.005386	0.0159	0.0001444	0.0006773	0.1571	0.5892
g__Bosea	0.002348	0.00552	0.003177	0.01009	0.8011	0.9531
g__Amycolatopsis	0.0004143	0.001094	0.005054	0.0131	0.8326	0.973
g__norank_f__Polyangiaceae	0.001105	0.005299	0.004332	0.008633	0.08724	0.5787
g__Cyanobium_PCC-6307	0.004972	0.02385	0.0004332	0.002032	1	1
g__unclassified_f__Opitutaceae	0.004972	0.01407	0.0004332	0.001485	0.603	0.8035
g__Rhodobacter	0.00511	0.01585	0.0002888	0.001355	0.1633	0.5892
g__Odoribacter	0.003177	0.01456	0.002166	0.01016	0.5996	0.8027
g__Anaerocella	0	0	0.005342	0.01485	0.07424	0.5787
g__norank_f__Acetobacteraceae	0.0004143	0.001454	0.004909	0.01476	0.5325	0.7636
g__Propioniciclava	0.003729	0.01788	0.001588	0.00745	1	1
g__norank_f__Pseudonocardiaceae	0.001381	0.004156	0.003899	0.01228	0.4348	0.6757
g__Hymenobacter	0.004696	0.01062	0.0005776	0.002111	0.1168	0.5892
g__Alkaliphilus	0.004834	0.01234	0.0004332	0.001485	0.3465	0.5892
g__norank_f__norank_o__mle1-27	0.002072	0.00727	0.003177	0.009997	0.6322	0.822
g__Lachnospiraceae_UCG-002	0.005248	0.01742	0	0	0.1716	0.5892
g__Lachnospiraceae_UCG-009	0.005248	0.01531	0	0	0.08794	0.5787
g__norank_f__norank_o__Micavibrionales	0.003177	0.01075	0.002021	0.005418	0.5739	0.792
g__MM2	0.003729	0.008164	0.001444	0.006773	0.1151	0.5892
g__Erythrobacter	0.004972	0.01344	0.0001444	0.0006773	0.1571	0.5892
g__unclassified_f__Balneolaceae	0.00511	0.02451	0	0	0.3505	0.5892
g__unclassified_o__Rickettsiales	0.00511	0.0135	0	0	0.08788	0.5787
g__Candidatus_Nitrotoga	0.00511	0.02451	0	0	0.3505	0.5892
g__norank_f__Sporichthyaceae	0.003177	0.007662	0.001877	0.008123	0.4308	0.6731
g__Colidextribacter	0.0001381	0.0006624	0.004909	0.02095	0.2696	0.5892
g__norank_f__Rikenellaceae	0.0009668	0.004637	0.004043	0.01079	0.2797	0.5892
g__Helicobacter	0.001795	0.00612	0.003177	0.01355	0.9817	1
g__Marinimicrobium	0.004972	0.02385	0	0	0.3505	0.5892
g__Planctomicrobium	0.003039	0.008907	0.001877	0.008804	0.3698	0.6082
g__Proteiniphilum	0.003177	0.009286	0.001733	0.006843	0.6622	0.8396
g__unclassified_f__Bacteriovoracaceae	0	0	0.004909	0.01592	0.1526	0.5892
g__unclassified_c__Polyangia	0.0006906	0.002338	0.004187	0.01964	0.6365	0.822
g__norank_f__norank_o__Aminicenantales	0.004282	0.01919	0.0005776	0.002709	0.5996	0.8027
g__Cellulosilyticum	0.004834	0.0212	0	0	0.1716	0.5892
g__Spirosoma	0.004834	0.01508	0	0	0.08794	0.5787
g__Sva0996_marine_group	0.004834	0.01316	0	0	0.02334	0.3626
g__Algoriphagus	0.004834	0.01625	0	0	0.08794	0.5787
g__alphaI_cluster	0.002348	0.01126	0.002455	0.01151	1	1
g__Cytophaga	0	0	0.004765	0.01403	0.07419	0.5787
g__unclassified_o__Polyangiales	0.0001381	0.0006624	0.004621	0.01499	0.2598	0.5892
g__unclassified_c__ABY1	0.0001381	0.0006624	0.004621	0.02167	0.9746	1
g__norank_f__Geminicoccaceae	0.0005525	0.002066	0.004187	0.01377	0.9085	1
g__norank_f__Sutterellaceae	0.0006906	0.003312	0.004043	0.01252	0.2798	0.5892
g__unclassified_f__Vampirovibrionaceae	0.0008287	0.002746	0.003899	0.01228	0.893	1
g__unclassified_p__Actinobacteriota	0.001105	0.004132	0.00361	0.01039	0.5602	0.7881
g__unclassified_o__Coriobacteriales	0.004696	0.01087	0	0	0.02333	0.3626
g__Permianibacter	0.004696	0.02252	0	0	0.3505	0.5892
g__Erysipelotrichaceae_UCG-002	0.004696	0.02252	0	0	0.3505	0.5892
g__norank_f__norank_o__RBG-13-54-9	0.002762	0.007123	0.001877	0.008804	0.06632	0.5787
g__unclassified_f__Saprospiraceae	0	0	0.004621	0.02097	0.1526	0.5892
g__Pseudohongiella	0	0	0.004621	0.01508	0.1526	0.5892
g__norank_f__type_III	0	0	0.004621	0.01645	0.1526	0.5892
g__Shewanella	0.003729	0.008864	0.0008664	0.004064	0.1697	0.5892
g__norank_f__norank_o__norank_c__4-29-1	0.004282	0.02053	0.0002888	0.001355	1	1
g__norank_f__NS11-12_marine_group	0.004282	0.01315	0.0002888	0.001355	0.3008	0.5892
g__Leptolyngbya_ANT.L52.2	0.00442	0.01653	0.0001444	0.0006773	0.5636	0.7881
g__unclassified_o__Syntrophales	0.004558	0.01529	0	0	0.1716	0.5892
g__OLB17	0.004558	0.01672	0	0	0.1716	0.5892
g__norank_f__Opitutaceae	0.0029	0.01391	0.001588	0.005347	0.5814	0.792
g__PMMR1	0	0	0.004476	0.02099	0.3281	0.5892
g__unclassified_f__Limnochordaceae	0	0	0.004476	0.01489	0.1526	0.5892
g__Asanoa	0.0005525	0.00156	0.003899	0.01393	0.893	1
g__Pseudoflavitalea	0.004143	0.01525	0.0002888	0.001355	0.1695	0.5892
g__Solobacterium	0.004282	0.01025	0.0001444	0.0006773	0.08039	0.5787
g__Amphibacillus	0.00442	0.01233	0	0	0.02333	0.3626
g__norank_f__Kiloniellaceae	0.00442	0.0212	0	0	0.3505	0.5892
g__Leisingera	0.00442	0.01144	0	0	0.04544	0.483
g__unclassified_f__Nocardioidaceae	0.002072	0.006028	0.00231	0.005111	0.9639	1
g__norank_f__norank_o__Subgroup_9	0.002624	0.007761	0.001733	0.007448	0.4535	0.6947
g__Pediococcus	0.0029	0.01259	0.001444	0.005068	0.9817	1
g__norank_f__Clostridiaceae	0.0002762	0.001325	0.004043	0.01312	0.5116	0.7467
g__Streptomyces_thermoautotrophicus	0.0005525	0.002649	0.003754	0.01277	0.5116	0.7467
g__Jonesia	0.004282	0.02053	0	0	0.3505	0.5892
g__unclassified_f__Sandaracinaceae	0.001105	0.005299	0.003177	0.009803	0.2798	0.5892
g__norank_f__Devosiaceae	0.004282	0.009559	0	0	0.02334	0.3626
g__unclassified_f__Devosiaceae	0.004282	0.01439	0	0	0.1716	0.5892
g__Flavihumibacter	0.001381	0.004772	0.002888	0.01355	0.3698	0.6082
g__Alishewanella	0.002072	0.008652	0.002166	0.009474	0.9817	1
g__norank_f__Morganellaceae	0.002072	0.009936	0.002166	0.01016	1	1
g__norank_f__p-2534-18B5_gut_group	0.002624	0.009416	0.001588	0.00745	0.3458	0.5892
g__norank_f__Ktedonobacteraceae	0.002762	0.007438	0.001444	0.006773	0.3698	0.6082
g__YC-ZSS-LKJ147	0.0002762	0.001325	0.003899	0.009849	0.07088	0.5787
g__norank_f__norank_o__Thalassobaculales	0.004005	0.009444	0.0001444	0.0006773	0.1571	0.5892
g__Emticicia	0.004005	0.01921	0.0001444	0.0006773	1	1
g__unclassified_f__Paludibacteraceae	0.004143	0.01674	0	0	0.1716	0.5892
g__Rhodanobacter	0.001657	0.003436	0.002455	0.01018	0.1838	0.5892
g__Oxobacter	0.001795	0.006693	0.00231	0.00773	0.7392	0.9041
g__unclassified_p__Planctomycetota	0.001795	0.007346	0.00231	0.01015	0.9817	1
g__unclassified_f__Geodermatophilaceae	0.002486	0.006204	0.001588	0.00745	0.2119	0.5892
g__Syntrophomonas	0	0	0.004043	0.01229	0.07424	0.5787
g__Ignatzschineria	0	0	0.004043	0.01896	0.3281	0.5892
g__Microlunatus	0	0	0.004043	0.0176	0.1526	0.5892
g__Paludibaculum	0.004005	0.008196	0	0	0.01183	0.3088
g__CPla-4_termite_group	0.004005	0.01105	0	0	0.04544	0.483
g__norank_f__norank_o__norank_c__norank_p__Zixibacteria	0.004005	0.01921	0	0	0.3505	0.5892
g__Aequorivita	0.001243	0.005961	0.002743	0.006598	0.09458	0.5892
g__Prosthecobacter	0.001381	0.005968	0.002599	0.00718	0.6029	0.8035
g__Fimbriiglobus	0.001519	0.005574	0.002455	0.00796	0.9267	1
g__Phaeodactylibacter	0.001934	0.008606	0.002021	0.0069	0.6175	0.8143
g__Leptonema	0	0	0.003899	0.0127	0.1526	0.5892
g__unclassified_p__Gemmatimonadota	0.0002762	0.0009152	0.00361	0.01693	0.6365	0.822
g__norank_f__norank	0.0004143	0.001987	0.003465	0.01625	0.9746	1
g__norank_f__norank_o__MSB-5B2	0.003867	0.01855	0	0	0.3505	0.5892
g__norank_f__KD3-93	0.001243	0.005961	0.002599	0.008912	0.546	0.7791
g__norank_f__Kineosporiaceae	0.001795	0.004475	0.002021	0.008116	0.7188	0.887
g__unclassified_f__Roseiflexaceae	0.002072	0.007639	0.001733	0.005693	0.9817	1
g__Nakamurella	0.002486	0.007416	0.0013	0.004235	0.9847	1
g__norank_f__norank_o__norank_c__Subgroup_11	0.002624	0.007335	0.001155	0.005418	0.197	0.5892
g__Jatrophihabitans	0	0	0.003754	0.0131	0.1526	0.5892
g__Laceyella	0.003591	0.008898	0.0001444	0.0006773	0.1571	0.5892
g__Soonwooa	0.003729	0.01244	0	0	0.1716	0.5892
g__Nodosilinea_PCC-7104	0.003729	0.01244	0	0	0.1716	0.5892
g__Rivicola	0.003729	0.01788	0	0	0.3505	0.5892
g__Parasutterella	0.003729	0.005955	0	0	0.0002779	0.05989
g__Bauldia	0.001519	0.003693	0.002166	0.007163	0.3401	0.5892
g__Telmatospirillum	0	0	0.00361	0.01693	0.3281	0.5892
g__Alteromonas	0	0	0.00361	0.01693	0.3281	0.5892
g__Aerococcus	0.003315	0.008098	0.0002888	0.001355	0.09458	0.5892
g__Rhodocytophaga	0.003453	0.01153	0.0001444	0.0006773	0.5636	0.7881
g__Lachnospira	0.003453	0.01192	0.0001444	0.0006773	0.04738	0.4933
g__Negativibacillus	0.003453	0.00574	0.0001444	0.0006773	0.009752	0.3088
g__norank_f__T34	0.003591	0.01194	0	0	0.1716	0.5892
g__Anaerorhabdus_furcosa_group	0.003591	0.009544	0	0	0.04544	0.483
g__norank_f__norank_o__norank_c__Anaerolineae	0.003591	0.01722	0	0	0.3505	0.5892
g__Irregularibacter	0.003591	0.01722	0	0	0.3505	0.5892
g__Egicoccus	0.0005525	0.002649	0.003032	0.009924	0.5116	0.7467
g__Ferruginibacter	0.002762	0.01126	0.000722	0.003386	0.3458	0.5892
g__Advenella	0	0	0.003465	0.01139	0.1526	0.5892
g__norank_f__Sporomusaceae	0	0	0.003465	0.01625	0.3281	0.5892
g__Vogesella	0.003315	0.008592	0.0001444	0.0006773	0.1571	0.5892
g__EMP-G18	0.003315	0.0159	0.0001444	0.0006773	1	1
g__norank_f__CPla-3_termite_group	0.0002762	0.001325	0.003177	0.01069	0.5116	0.7467
g__norank_f__Bradymonadaceae	0.003453	0.01656	0	0	0.3505	0.5892
g__Syner-01	0.003453	0.01656	0	0	0.3505	0.5892
g__Candidatus_Omnitrophus	0.003453	0.008508	0	0	0.04544	0.483
g__Acidipila	0.003453	0.008826	0	0	0.02333	0.3626
g__Hungateiclostridium	0.001105	0.003784	0.00231	0.007542	0.9085	1
g__Kroppenstedtia	0.002072	0.007013	0.0013	0.004235	0.708	0.8765
g__norank_f__norank_o__norank_c__AD3	0.002486	0.0071	0.0008664	0.002804	0.6527	0.8312
g__norank_f__norank_o__norank_c__norank_p__Marinimicrobia_SAR406_clade	0.003177	0.01523	0.0001444	0.0006773	1	1
g__Cetobacterium	0	0	0.003321	0.01488	0.1526	0.5892
g__Spirochaeta	0.003315	0.0159	0	0	0.3505	0.5892
g__unclassified_f__Prevotellaceae	0.003315	0.007571	0	0	0.02331	0.3626
g__norank_f__Beijerinckiaceae	0.0002762	0.001325	0.003032	0.01284	0.3007	0.5892
g__norank_f__norank_o__Armatimonadales	0.001934	0.00548	0.0013	0.006095	0.2118	0.5892
g__Coxiella	0.002348	0.00481	0.0008664	0.002971	0.242	0.5892
g__norank_f__BSV26	0.002486	0.008237	0.000722	0.003386	0.5635	0.7881
g__Litorilinea	0.002486	0.006422	0.000722	0.002177	0.4231	0.6674
g__Fusicatenibacter	0.003039	0.008751	0.0001444	0.0006773	0.04375	0.483
g__Candidatus_Koribacter	0.003039	0.008266	0.0001444	0.0006773	0.08715	0.5787
g__Clade_Ia	0.003177	0.01523	0	0	0.3505	0.5892
g__Verrucomicrobium	0.003177	0.01523	0	0	0.3505	0.5892
g__Marinospirillum	0.003177	0.01523	0	0	0.3505	0.5892
g__Rubrivirga	0.003177	0.01105	0	0	0.1716	0.5892
g__norank_f__norank_o__Chitinophagales	0.0001381	0.0006624	0.003032	0.007686	0.1341	0.5892
g__Solimonas	0.0004143	0.001987	0.002743	0.01287	0.9746	1
g__norank_f__Microtrichaceae	0.0004143	0.001454	0.002743	0.01039	0.9085	1
g__Aureimonas	0.0006906	0.001905	0.002455	0.008819	0.6526	0.8312
g__unclassified_f__Solirubrobacteraceae	0.0008287	0.002746	0.00231	0.00472	0.3401	0.5892
g__norank_f__Vampirovibrionaceae	0.001105	0.003784	0.002021	0.00683	0.9267	1
g__norank_f__norank_o__Ferrovibrionales	0.002348	0.008139	0.000722	0.003386	0.3458	0.5892
g__unclassified_f__Geminicoccaceae	0.002348	0.01126	0.000722	0.003386	1	1
g__oc32	0.0029	0.007033	0.0001444	0.0006773	0.08374	0.5787
g__Pontibacter	0.003039	0.01047	0	0	0.1716	0.5892
g__Capnocytophaga	0.003039	0.01159	0	0	0.1716	0.5892
g__norank_f__Paludibacteraceae	0.003039	0.01457	0	0	0.3505	0.5892
g__Erysipelothrix	0.003039	0.008376	0	0	0.02334	0.3626
g__BBMC-4	0	0	0.003032	0.008903	0.07424	0.5787
g__Tepidanaerobacter	0.0001381	0.0006624	0.002888	0.00955	0.5116	0.7467
g__Gemella	0.0002762	0.001325	0.002743	0.008335	0.2696	0.5892
g__norank_f__Terasakiellaceae	0.0005525	0.002649	0.002455	0.01151	0.9746	1
g__Nannocystis	0.002348	0.006719	0.0005776	0.001592	0.6526	0.8312
g__Propionibacterium	0.002762	0.01033	0.0001444	0.0006773	0.5636	0.7881
g__Cerasicoccus	0.0029	0.01391	0	0	0.3505	0.5892
g__norank_f__Balneolaceae	0.0029	0.007893	0	0	0.08794	0.5787
g__norank_f__norank_o__Oscillospirales	0.0029	0.01391	0	0	0.3505	0.5892
g__unclassified_c__Vampirivibrionia	0.0029	0.009621	0	0	0.1716	0.5892
g__Gallicola	0.0029	0.01391	0	0	0.3505	0.5892
g__Sporocytophaga	0.0029	0.006901	0	0	0.02333	0.3626
g__unclassified_f__Kineosporiaceae	0	0	0.002888	0.01355	0.3281	0.5892
g__Persicirhabdus	0	0	0.002888	0.01355	0.3281	0.5892
g__Membranicola	0	0	0.002888	0.01104	0.1526	0.5892
g__Kouleothrix	0.0005525	0.002649	0.00231	0.01084	0.9746	1
g__norank_f__Reyranellaceae	0.0005525	0.00183	0.00231	0.01084	0.6365	0.822
g__IMCC26207	0.0005525	0.002066	0.00231	0.006875	0.2076	0.5892
g__Erysipelotrichaceae_UCG-003	0.0008287	0.001718	0.002021	0.006543	0.5969	0.8027
g__Aridibacter	0.0008287	0.001967	0.002021	0.009482	0.2118	0.5892
g__norank_f__norank_o__Lineage_IV	0.001105	0.004132	0.001733	0.005345	0.6175	0.8143
g__Candidatus_Competibacter	0.001243	0.005961	0.001588	0.005524	0.3228	0.5892
g__Patulibacter	0.00221	0.007001	0.0005776	0.002111	0.6471	0.8299
g__Formosa	0.002624	0.01259	0.0001444	0.0006773	1	1
g__Catenibacterium	0.002762	0.007438	0	0	0.08794	0.5787
g__CENA533	0.002762	0.01325	0	0	0.3505	0.5892
g__unclassified_o__Clostridiales	0	0	0.002743	0.01218	0.1526	0.5892
g__Chelatococcus	0.0009668	0.003999	0.001733	0.005693	0.945	1
g__Chthonomonas	0.0009668	0.004637	0.001733	0.008127	0.9746	1
g__norank_f__37-13	0.001243	0.004362	0.001444	0.006773	0.6365	0.822
g__Actinocorallia	0.001934	0.00531	0.000722	0.003386	0.3341	0.5892
g__Luteolibacter	0.00221	0.008749	0.0004332	0.002032	0.5814	0.792
g__Clostridium_sensu_stricto_12	0.002486	0.005329	0.0001444	0.0006773	0.02236	0.3626
g__Vagococcus	0.002486	0.008457	0.0001444	0.0006773	0.3116	0.5892
g__Clostridium_sensu_stricto_8	0.002624	0.005638	0	0	0.005876	0.2791
g__unclassified_c__Phycisphaerae	0.002624	0.009318	0	0	0.1716	0.5892
g__norank_f__norank_o__norank_c__norank_p__WPS-2	0.002624	0.005037	0	0	0.01183	0.3088
g__Lachnospiraceae_UCG-008	0.002624	0.006612	0	0	0.02334	0.3626
g__norank_f__Bacteroidetes_BD2-2	0.002624	0.008812	0	0	0.1716	0.5892
g__unclassified_f__Streptosporangiaceae	0.002624	0.0064	0	0	0.04541	0.483
g__norank_f__Tepidisphaeraceae	0.002624	0.009018	0	0	0.1716	0.5892
g__norank_f__Holosporaceae	0.002624	0.009069	0	0	0.08794	0.5787
g__norank_f__norank_o__norank_c__TK17	0.002624	0.01259	0	0	0.3505	0.5892
g__Neomegalonema	0	0	0.002599	0.01219	0.3281	0.5892
g__unclassified_o__Frankiales	0.0002762	0.0009152	0.00231	0.009514	0.9085	1
g__Nocardia	0.0005525	0.00183	0.002021	0.00683	0.9085	1
g__Lachnospiraceae_FE2018_group	0.002486	0.008237	0	0	0.1715	0.5892
g__HdN1	0.002486	0.01192	0	0	0.3505	0.5892
g__Propionivibrio	0.002486	0.008237	0	0	0.1715	0.5892
g__Faecalitalea	0.002486	0.005064	0	0	0.02333	0.3626
g__Mailhella	0.002486	0.01192	0	0	0.3505	0.5892
g__unclassified_c__Blastocatellia	0.002486	0.01192	0	0	0.3505	0.5892
g__Howardella	0.002486	0.01062	0	0	0.1716	0.5892
g__Coprothermobacter	0	0	0.002455	0.00796	0.1526	0.5892
g__Thermaerobacter	0	0	0.002455	0.01151	0.3281	0.5892
g__unclassified_o__Kallotenuales	0	0	0.002455	0.01151	0.3281	0.5892
g__norank_f__norank_o__SJA-15	0.0002762	0.001325	0.002166	0.01016	0.9746	1
g__norank_f__norank_o__norank_c__Lineage_IIa	0.001243	0.005961	0.001155	0.004222	0.5814	0.792
g__Inquilinus	0.001519	0.004872	0.0008664	0.002437	1	1
g__norank_f__norank_o__norank_c__SJA-28	0.00221	0.0106	0.0001444	0.0006773	1	1
g__Bilophila	0.002348	0.004904	0	0	0.001312	0.1672
g__Elizabethkingia	0.002348	0.01126	0	0	0.3505	0.5892
g__Mitsuokella	0.002348	0.007911	0	0	0.1716	0.5892
g__Micropruina	0	0	0.00231	0.01015	0.1526	0.5892
g__Sphingorhabdus	0.0001381	0.0006624	0.002166	0.007163	0.5116	0.7467
g__Anaerolinea	0.0002762	0.001325	0.002021	0.005762	0.2696	0.5892
g__norank_f__norank_o__norank_c__vadinHA49	0.0002762	0.001325	0.002021	0.006007	0.2696	0.5892
g__unclassified_f__Microscillaceae	0.0004143	0.001454	0.001877	0.006551	0.9085	1
g__unclassified_p__Acidobacteriota	0.0005525	0.002649	0.001733	0.008127	0.9746	1
g__norank_f__norank_o__PeM15	0.0008287	0.002908	0.001444	0.004775	0.9267	1
g__hgcI_clade	0.0008287	0.003974	0.001444	0.004463	0.3116	0.5892
g__unclassified_f__Eggerthellaceae	0.001657	0.004479	0.0005776	0.002111	0.4086	0.6503
g__norank_f__norank_o__KI89A_clade	0.001657	0.005816	0.0005776	0.002709	0.5814	0.792
g__JGI_0001001-H03	0.001795	0.007946	0.0004332	0.002032	0.5996	0.8027
g__norank_f__norank_o__Babeliales	0.00221	0.009928	0	0	0.1716	0.5892
g__unclassified_o__Cellvibrionales	0.00221	0.0106	0	0	0.3505	0.5892
g__norank_f__Eggerthellaceae	0.00221	0.008749	0	0	0.1716	0.5892
g__Aestuariicella	0.00221	0.0106	0	0	0.3505	0.5892
g__norank_f__Dethiobacteraceae	0	0	0.002166	0.01016	0.3281	0.5892
g__norank_f__norank_o__norank_c__Planctomycetes	0.0002762	0.001325	0.001877	0.005062	0.2598	0.5892
g__norank_f__norank_o__norank_c__Thermoleophilia	0.0004143	0.001987	0.001733	0.006773	0.3007	0.5892
g__norank_f__AKYH767	0.0006906	0.002338	0.001444	0.006101	0.9817	1
g__Psychrilyobacter	0.0008287	0.002908	0.0013	0.006095	0.6365	0.822
g__Candidatus_Kuenenia	0.001795	0.005968	0.0002888	0.001355	0.5636	0.7881
g__Gilliamella	0.002072	0.009936	0	0	0.3505	0.5892
g__unclassified_f__Peptostreptococcaceae	0.002072	0.007013	0	0	0.1716	0.5892
g__Urania-1B-19_marine_sediment_group	0.002072	0.007013	0	0	0.1716	0.5892
g__norank_f__norank_o__norank_c__norank_p__Patescibacteria	0.002072	0.005553	0	0	0.08794	0.5787
g__Sphaerochaeta	0.002072	0.006881	0	0	0.08794	0.5787
g__Candidatus_Protochlamydia	0.002072	0.006881	0	0	0.1716	0.5892
g__unclassified_c__Dehalococcoidia	0.002072	0.008652	0	0	0.1716	0.5892
g__Winogradskyella	0	0	0.002021	0.009482	0.3281	0.5892
g__IMCC26134	0	0	0.002021	0.009482	0.3281	0.5892
g__Colwellia	0	0	0.002021	0.009482	0.3281	0.5892
g__Empedobacter	0	0	0.002021	0.009482	0.3281	0.5892
g__norank_f__norank_o__norank_c__P9X2b3D02	0	0	0.002021	0.009482	0.3281	0.5892
g__unclassified_f__Polyangiaceae	0.0004143	0.001987	0.001588	0.00745	0.9746	1
g__unclassified_o__Micavibrionales	0.0008287	0.003348	0.001155	0.005418	0.6365	0.822
g__unclassified_f__Simkaniaceae	0.0008287	0.002388	0.001155	0.003865	0.7708	0.9315
g__Hazenella	0.0008287	0.001967	0.001155	0.003029	0.8855	1
g__Parvibaculum	0.0009668	0.003511	0.001011	0.004741	0.6365	0.822
g__Rhizocola	0.001105	0.002642	0.0008664	0.003422	0.4421	0.6841
g__norank_f__Solimonadaceae	0.001381	0.005968	0.0005776	0.002709	0.5996	0.8027
g__Thermoactinomyces	0.001795	0.005142	0.0001444	0.0006773	0.3008	0.5892
g__Campylobacter	0.001934	0.006478	0	0	0.1716	0.5892
g__Sediminibacterium	0.001934	0.006478	0	0	0.1716	0.5892
g__Pedobacter	0.001934	0.006113	0	0	0.08794	0.5787
g__Thermoanaerobaculum	0.001934	0.009273	0	0	0.3505	0.5892
g__Rickettsia	0.001934	0.00531	0	0	0.08794	0.5787
g__norank_f__norank_o__CCM19a	0.001934	0.007998	0	0	0.1716	0.5892
g__Sporomusa	0	0	0.001877	0.006551	0.1526	0.5892
g__Streptosporangium	0	0	0.001877	0.005688	0.03636	0.483
g__Butyricicoccus	0	0	0.001877	0.008804	0.3281	0.5892
g__norank_f__UBA12409	0.0001381	0.0006624	0.001733	0.008127	0.9746	1
g__norank_f__norank_o__Coriobacteriales	0.0002762	0.001325	0.001588	0.00745	0.9746	1
g__Shimazuella	0.0004143	0.001454	0.001444	0.006101	0.9633	1
g__Candidatus_Accumulibacter	0.0005525	0.002649	0.0013	0.006095	0.9746	1
g__norank_f__SR-FBR-L83	0.0006906	0.003312	0.001155	0.005418	0.9746	1
g__Cellulomonas	0.0006906	0.003312	0.001155	0.005418	0.9746	1
g__Megasphaera	0.0008287	0.002746	0.001011	0.004741	0.3697	0.6082
g__Tyzzerella	0.001243	0.00355	0.0005776	0.001592	0.7052	0.8765
g__Anaerovibrio	0.001381	0.005968	0.0004332	0.002032	0.5996	0.8027
g__Brochothrix	0.001381	0.004675	0.0004332	0.002032	0.5636	0.7881
g__Waddlia	0.001519	0.007286	0.0002888	0.001355	1	1
g__Croceicoccus	0.001795	0.006828	0	0	0.1716	0.5892
g__Pyramidobacter	0.001795	0.005403	0	0	0.02328	0.3626
g__Ulvibacter	0.001795	0.008611	0	0	0.3505	0.5892
g__norank_f__norank_o__Subgroup_15	0.001795	0.004772	0	0	0.04544	0.483
g__Sinibacillus	0.001795	0.004961	0	0	0.08794	0.5787
g__unclassified_o__Xanthomonadales	0.001795	0.006044	0	0	0.04541	0.483
g__norank_f__norank_o__Elev-16S-1166	0.001795	0.004772	0	0	0.08788	0.5787
g__Rhodomicrobium	0.001795	0.004961	0	0	0.08794	0.5787
g__unclassified_f__Nocardiaceae	0.001795	0.00612	0	0	0.1716	0.5892
g__Nonlabens	0	0	0.001733	0.008127	0.3281	0.5892
g__unclassified_f__Fibrobacteraceae	0	0	0.001733	0.008127	0.3281	0.5892
g__norank_f__norank_o__Frankiales	0.0005525	0.00156	0.001155	0.002693	0.5767	0.792
g__Niveispirillum	0.0005525	0.00183	0.001155	0.005418	0.6365	0.822
g__Terrimicrobium	0.0006906	0.003312	0.001011	0.004741	0.9746	1
g__Nitrococcus	0.0006906	0.003312	0.001011	0.003587	0.5635	0.7881
g__Virgisporangium	0.0008287	0.003348	0.0008664	0.001749	0.2341	0.5892
g__unclassified_f__Alcaligenaceae	0.0008287	0.002746	0.0008664	0.002971	0.9817	1
g__unclassified_f__Hyphomonadaceae	0.0009668	0.003511	0.000722	0.003386	0.6179	0.8143
g__norank_f__unclassified	0.001105	0.004654	0.0005776	0.002709	0.5996	0.8027
g__unclassified_f__Methylophilaceae	0.001381	0.004156	0.0002888	0.0009347	0.6321	0.822
g__Eubacterium_ventriosum_group	0.001657	0.0033	0	0	0.01177	0.3088
g__unclassified_f__Erysipelotrichaceae	0.001657	0.007948	0	0	0.3505	0.5892
g__Magnetospirillum	0.001657	0.005574	0	0	0.1716	0.5892
g__Sneathiella	0.001657	0.005491	0	0	0.1715	0.5892
g__Oscillatoria_PCC-6304	0.001657	0.007948	0	0	0.3505	0.5892
g__Desulfoplanes	0.001657	0.007948	0	0	0.3505	0.5892
g__Thermoleophilum	0.001657	0.005574	0	0	0.1716	0.5892
g__F0058	0.001657	0.007948	0	0	0.3505	0.5892
g__Pseudophaeobacter	0	0	0.001588	0.00745	0.3281	0.5892
g__Zoogloea	0	0	0.001588	0.00745	0.3281	0.5892
g__unclassified_f__Thermoactinomycetaceae	0	0	0.001588	0.004975	0.07419	0.5787
g__Oenococcus	0	0	0.001588	0.00745	0.3281	0.5892
g__Catenisphaera	0	0	0.001588	0.005524	0.07424	0.5787
g__Leptolyngbya_EcFYyyy-00	0.0002762	0.001325	0.0013	0.004456	0.5116	0.7467
g__Alicyclobacillus	0.0005525	0.00183	0.001011	0.003587	0.945	1
g__Dyadobacter	0.0006906	0.003312	0.0008664	0.002437	0.3228	0.5892
g__Phormidium_IAM_M-71	0.001243	0.005961	0.0002888	0.001355	1	1
g__Pasteuria	0.001519	0.007286	0	0	0.3505	0.5892
g__Glycomyces	0.001519	0.003815	0	0	0.04532	0.483
g__dgA-11_gut_group	0.001519	0.007286	0	0	0.3505	0.5892
g__Pseudarcobacter	0.001519	0.007286	0	0	0.3505	0.5892
g__Sphaerisporangium	0.001519	0.006048	0	0	0.1716	0.5892
g__Trueperella	0	0	0.001444	0.004463	0.07424	0.5787
g__Labrenzia	0	0	0.001444	0.006773	0.3281	0.5892
g__norank_f__Criblamydiaceae	0	0	0.001444	0.005068	0.1526	0.5892
g__Candidatus_Caldatribacterium	0.0002762	0.001325	0.001155	0.005418	0.9746	1
g__Eggerthella	0.0006906	0.002702	0.000722	0.002761	0.9816	1
g__Hydrogenobacter	0.0008287	0.002908	0.0005776	0.002709	0.6179	0.8143
g__norank_f__norank_o__Candidatus_Uhrbacteria	0.0009668	0.004637	0.0004332	0.001485	0.5814	0.792
g__Coriobacteriaceae_UCG-002	0.001243	0.005961	0.0001444	0.0006773	1	1
g__Scytonema_UTEX_2349	0.001243	0.005961	0.0001444	0.0006773	1	1
g__Psychroflexus	0.001381	0.006624	0	0	0.3505	0.5892
g__norank_f__Prolixibacteraceae	0.001381	0.006624	0	0	0.3505	0.5892
g__Eubacterium_brachy_group	0.001381	0.005968	0	0	0.1716	0.5892
g__Moryella	0.001381	0.003929	0	0	0.08794	0.5787
g__unclassified_p__Armatimonadota	0.001381	0.003929	0	0	0.08794	0.5787
g__Endomicrobium	0.001381	0.004675	0	0	0.1716	0.5892
g__Frisingicoccus	0.001381	0.006624	0	0	0.3505	0.5892
g__Haoranjiania	0.001381	0.006624	0	0	0.3505	0.5892
g__Desulfocapsa	0.001381	0.004961	0	0	0.1716	0.5892
g__Amaricoccus	0	0	0.0013	0.003879	0.07424	0.5787
g__norank_f__Micromonosporaceae	0	0	0.0013	0.004868	0.1526	0.5892
g__unclassified_o__Sphingobacteriales	0	0	0.0013	0.006095	0.3281	0.5892
g__unclassified_f__Rhodospirillaceae	0.0004143	0.001454	0.0008664	0.002971	0.9267	1
g__norank_f__norank_o__norank_c__norank_p__RCP2-54	0.001105	0.002969	0.0001444	0.0006773	0.1695	0.5892
g__Planctopirus	0.001105	0.004654	0.0001444	0.0006773	0.5814	0.792
g__Proteiniborus	0.001105	0.003533	0.0001444	0.0006773	0.3116	0.5892
g__Solitalea	0.001243	0.005961	0	0	0.3505	0.5892
g__Thermicanus	0.001243	0.005961	0	0	0.3505	0.5892
g__norank_f__Flavobacteriaceae	0.001243	0.005961	0	0	0.3505	0.5892
g__unclassified_f__Nocardiopsaceae	0.001243	0.002989	0	0	0.04541	0.483
g__Blastocatella	0.001243	0.0038	0	0	0.08794	0.5787
g__Abditibacterium	0.001243	0.004146	0	0	0.08794	0.5787
g__Nesterenkonia	0.001243	0.005961	0	0	0.3505	0.5892
g__unclassified_f__Promicromonosporaceae	0.001243	0.004362	0	0	0.1716	0.5892
g__Longilinea	0.001243	0.004146	0	0	0.1716	0.5892
g__Sporobacter	0.001243	0.004362	0	0	0.1716	0.5892
g__Denitratisoma	0.001243	0.00531	0	0	0.1716	0.5892
g__norank_f__norank_o__norank_c__SHA-26	0.001243	0.00531	0	0	0.1716	0.5892
g__Paludicola	0.001243	0.004362	0	0	0.1716	0.5892
g__Erysipelotrichaceae_UCG-009	0.001243	0.004362	0	0	0.1716	0.5892
g__norank_f__norank_o__S1-3-65	0.001243	0.005961	0	0	0.3505	0.5892
g__unclassified_f__Puniceicoccaceae	0	0	0.001155	0.003183	0.07419	0.5787
g__norank_f__norank_o__SS1-B-02-17	0	0	0.001155	0.005418	0.3281	0.5892
g__Williamsia	0	0	0.001155	0.005418	0.3281	0.5892
g__Fenollaria	0	0	0.001155	0.004106	0.07419	0.5787
g__Tetrasphaera	0	0	0.001155	0.005418	0.3281	0.5892
g__Verruc-01	0.0001381	0.0006624	0.001011	0.002664	0.2598	0.5892
g__norank_f__Heliobacteriaceae	0.0002762	0.001325	0.0008664	0.003422	0.546	0.7791
g__Granulicatella	0.0002762	0.0009152	0.0008664	0.003422	0.945	1
g__Phreatobacter	0.0002762	0.0009152	0.0008664	0.003422	0.945	1
g__Roseburia	0.0004143	0.001454	0.000722	0.003386	0.6365	0.822
g__Roseibacillus	0.0005525	0.002649	0.0005776	0.002709	1	1
g__norank_f__Latescibacteraceae	0.0005525	0.00183	0.0005776	0.002709	0.6365	0.822
g__unclassified_c__Planctomycetes	0.0005525	0.00183	0.0005776	0.002111	0.9817	1
g__Dinghuibacter	0.0006906	0.002338	0.0004332	0.001485	1	1
g__norank_f__norank_o__norank_c__Pla3_lineage	0.0009668	0.003511	0.0001444	0.0006773	0.5636	0.7881
g__Xylanibacillus	0.0009668	0.004637	0.0001444	0.0006773	1	1
g__norank_f__norank_o__norank_c__Microgenomatia	0.0009668	0.003511	0.0001444	0.0006773	0.5636	0.7881
g__unclassified_o__Vampirovibrionales	0.001105	0.005299	0	0	0.3505	0.5892
g__Neochlamydia	0.001105	0.003263	0	0	0.08794	0.5787
g__Guyparkeria	0.001105	0.005299	0	0	0.3505	0.5892
g__norank_f__norank_o__Defluviicoccales	0.001105	0.005299	0	0	0.3505	0.5892
g__Lentimonas	0.001105	0.005299	0	0	0.3505	0.5892
g__Tistlia	0.001105	0.004132	0	0	0.1716	0.5892
g__norank_f__norank_o__norank_c__Clostridia	0.001105	0.005299	0	0	0.3505	0.5892
g__Lachnospiraceae_UCG-001	0.001105	0.005299	0	0	0.3505	0.5892
g__Oikopleura	0.001105	0.003784	0	0	0.1716	0.5892
g__Chitinibacter	0.001105	0.003784	0	0	0.1716	0.5892
g__Alkanindiges	0.001105	0.003784	0	0	0.1716	0.5892
g__Ercella	0.001105	0.005299	0	0	0.3505	0.5892
g__Syntrophus	0	0	0.001011	0.004741	0.3281	0.5892
g__Geovibrio	0	0	0.001011	0.003308	0.1526	0.5892
g__norank_f__norank_o__norank_c__Gracilibacteria	0	0	0.001011	0.004741	0.3281	0.5892
g__norank_f__norank_o__Candidatus_Nomurabacteria	0	0	0.001011	0.004741	0.3281	0.5892
g__norank_f__norank_o__norank_c__Subgroup_18	0	0	0.001011	0.004741	0.3281	0.5892
g__Acetobacteroides	0	0	0.001011	0.004741	0.3281	0.5892
g__unclassified_f__Halieaceae	0.0001381	0.0006624	0.0008664	0.004064	0.9746	1
g__Actinoallomurus	0.0001381	0.0006624	0.0008664	0.002971	0.5116	0.7467
g__Cnuella	0.0002762	0.001325	0.000722	0.003386	0.9746	1
g__Erysipelatoclostridium	0.0004143	0.001987	0.0005776	0.002111	0.5635	0.7881
g__Oligoflexus	0.0005525	0.002649	0.0004332	0.002032	1	1
g__Paludibacter	0.0005525	0.002649	0.0004332	0.002032	1	1
g__Thermincola	0.0008287	0.001967	0.0001444	0.0006773	0.1695	0.5892
g__Prevotellaceae_Ga6A1_group	0.0009668	0.003239	0	0	0.1716	0.5892
g__unclassified_f__Salisediminibacteriaceae	0.0009668	0.003999	0	0	0.1716	0.5892
g__norank_f__norank_o__Veillonellales-Selenomonadales	0.0009668	0.004637	0	0	0.3505	0.5892
g__Marinoscillum	0.0009668	0.004637	0	0	0.3505	0.5892
g__Afipia	0.0009668	0.003511	0	0	0.1716	0.5892
g__norank_f__norank_o__norank_c__Gammaproteobacteria	0.0009668	0.003511	0	0	0.1716	0.5892
g__Syntrophococcus	0.0009668	0.003511	0	0	0.1716	0.5892
g__norank_f__norank_o__norank_c__MVP-15	0.0009668	0.002942	0	0	0.08794	0.5787
g__Leptotrichia	0.0009668	0.004637	0	0	0.3505	0.5892
g__Carnobacterium	0.0009668	0.002612	0	0	0.08788	0.5787
g__unclassified_f__Thermotaleaceae	0.0009668	0.004637	0	0	0.3505	0.5892
g__Wenzhouxiangella	0.0009668	0.003511	0	0	0.1716	0.5892
g__unclassified_f__Verrucomicrobiaceae	0.0009668	0.003239	0	0	0.1716	0.5892
g__Z114MB74	0.0009668	0.004637	0	0	0.3505	0.5892
g__norank_f__norank_o__norank_c__norank_p__TA06	0.0009668	0.004637	0	0	0.3505	0.5892
g__Pelotomaculum	0	0	0.0008664	0.004064	0.3281	0.5892
g__Nostoc_PCC-7524	0	0	0.0008664	0.004064	0.3281	0.5892
g__KD3-10	0	0	0.0008664	0.004064	0.3281	0.5892
g__norank_f__Rubinisphaeraceae	0	0	0.0008664	0.003422	0.1526	0.5892
g__norank_f__Hyphomonadaceae	0	0	0.0008664	0.004064	0.3281	0.5892
g__Dechloromonas	0	0	0.0008664	0.004064	0.3281	0.5892
g__unclassified_f__A4b	0	0	0.0008664	0.004064	0.3281	0.5892
g__norank_f__LiUU-11-161	0	0	0.0008664	0.004064	0.3281	0.5892
g__Fibrella	0	0	0.0008664	0.004064	0.3281	0.5892
g__Kribbella	0.0001381	0.0006624	0.000722	0.002761	0.5286	0.761
g__OM60NOR5_clade	0.0001381	0.0006624	0.000722	0.002388	0.5116	0.7467
g__Lachnospiraceae_NK4B4_group	0.0002762	0.001325	0.0005776	0.002709	0.9746	1
g__ASF356	0.0002762	0.001325	0.0005776	0.002709	0.9746	1
g__norank_f__Desulfovibrionaceae	0.0002762	0.001325	0.0005776	0.002709	0.9746	1
g__norank_f__Simkaniaceae	0.0004143	0.001987	0.0004332	0.002032	1	1
g__Deferrisoma	0.0005525	0.002649	0.0002888	0.001355	1	1
g__norank_f__norank_o__Candidatus_Woykebacteria	0.0006906	0.003312	0.0001444	0.0006773	1	1
g__norank_f__Rhodobacteraceae	0.0006906	0.003312	0.0001444	0.0006773	1	1
g__Geothermobacter	0.0008287	0.003974	0	0	0.3505	0.5892
g__Longivirga	0.0008287	0.002746	0	0	0.08788	0.5787
g__norank_f__Micavibrionaceae	0.0008287	0.002746	0	0	0.1715	0.5892
g__Oscillibacter	0.0008287	0.001718	0	0	0.02319	0.3626
g__Clostridium_sensu_stricto_6	0.0008287	0.003974	0	0	0.3505	0.5892
g__Thermoflavifilum	0.0008287	0.003974	0	0	0.3505	0.5892
g__norank_f__AEGEAN-169_marine_group	0.0008287	0.003974	0	0	0.3505	0.5892
g__Sh765B-TzT-35	0.0008287	0.003974	0	0	0.3505	0.5892
g__norank_f__norank_o__norank_c__Sumerlaeia	0.0008287	0.003974	0	0	0.3505	0.5892
g__Lachnobacterium	0.0008287	0.003974	0	0	0.3505	0.5892
g__Ornatilinea	0.0008287	0.003974	0	0	0.3505	0.5892
g__Oceanibaculum	0.0008287	0.003974	0	0	0.3505	0.5892
g__norank_f__Erysipelatoclostridiaceae	0.0008287	0.003974	0	0	0.3505	0.5892
g__Chiayiivirga	0.0008287	0.003974	0	0	0.3505	0.5892
g__norank_f__norank_o__norank_c__norank_p__Edwardsbacteria	0.0008287	0.003974	0	0	0.3505	0.5892
g__norank_f__TTA-B1	0.0008287	0.003974	0	0	0.3505	0.5892
g__ZOR0006	0	0	0.000722	0.003386	0.3281	0.5892
g__Silanimonas	0	0	0.000722	0.003386	0.3281	0.5892
g__Haloferula	0	0	0.000722	0.003386	0.3281	0.5892
g__Candidatus_Paracaedibacter	0	0	0.000722	0.003386	0.3281	0.5892
g__unclassified_o__Ignavibacteriales	0	0	0.000722	0.002761	0.1526	0.5892
g__Ktedonobacter	0	0	0.000722	0.002388	0.1526	0.5892
g__Ezakiella	0	0	0.000722	0.003386	0.3281	0.5892
g__Pelosinus	0	0	0.000722	0.003386	0.3281	0.5892
g__Terracidiphilus	0	0	0.000722	0.003386	0.3281	0.5892
g__Sulfurospirillum	0	0	0.000722	0.003386	0.3281	0.5892
g__Sporosarcina	0	0	0.000722	0.003386	0.3281	0.5892
g__norank_f__norank_o__norank_c__P2-11E	0	0	0.000722	0.003386	0.3281	0.5892
g__unclassified_o__Acidobacteriales	0	0	0.000722	0.003386	0.3281	0.5892
g__Epulopiscium	0.0001381	0.0006624	0.0005776	0.002111	0.5286	0.761
g__Mucilaginibacter	0.0001381	0.0006624	0.0005776	0.002709	0.9746	1
g__norank_f__norank_o__Omnitrophales	0.0001381	0.0006624	0.0005776	0.002709	0.9746	1
g__norank_f__Nannocystaceae	0.0001381	0.0006624	0.0005776	0.002709	0.9746	1
g__possible_genus_04	0.0001381	0.0006624	0.0005776	0.002709	0.9746	1
g__Dialister	0.0002762	0.001325	0.0004332	0.001485	0.5635	0.7881
g__Pseudoalteromonas	0.0002762	0.001325	0.0004332	0.002032	0.9746	1
g__Undibacterium	0.0005525	0.002066	0.0001444	0.0006773	0.5814	0.792
g__norank_f__norank_o__t0.6.f	0.0006906	0.003312	0	0	0.3505	0.5892
g__Microcoleus_Es-Yyy1400	0.0006906	0.003312	0	0	0.3505	0.5892
g__UCG-001	0.0006906	0.002338	0	0	0.1716	0.5892
g__DEV008	0.0006906	0.001905	0	0	0.08788	0.5787
g__norank_f__Nocardioidaceae	0.0006906	0.003312	0	0	0.3505	0.5892
g__norank_f__27F-1492R	0.0006906	0.003312	0	0	0.3505	0.5892
g__norank_f__Butyricicoccaceae	0.0006906	0.001647	0	0	0.04532	0.483
g__norank_f__Victivallaceae	0.0006906	0.002132	0	0	0.08788	0.5787
g__T2WK15B57	0.0006906	0.003312	0	0	0.3505	0.5892
g__pLW-20	0.0006906	0.003312	0	0	0.3505	0.5892
g__Lachnotalea	0.0006906	0.002702	0	0	0.1716	0.5892
g__unclassified_o__Fibrobacterales	0.0006906	0.003312	0	0	0.3505	0.5892
g__norank_f__norank_o__C10-SB1A	0.0006906	0.003312	0	0	0.3505	0.5892
g__W5	0.0006906	0.002338	0	0	0.1716	0.5892
g__UCG-003	0.0006906	0.002132	0	0	0.08788	0.5787
g__norank_f__norank_o__norank_c__4-29	0.0006906	0.003312	0	0	0.3505	0.5892
g__GCA-900066575	0.0006906	0.003312	0	0	0.3505	0.5892
g__Candidatus_Cloacimonas	0.0006906	0.002702	0	0	0.1716	0.5892
g__norank_f__D05-2	0.0006906	0.002338	0	0	0.1716	0.5892
g__norank_f__norank_o__norank_c__norank_p__WS2	0.0006906	0.003312	0	0	0.3505	0.5892
g__Cardiobacterium	0.0006906	0.003312	0	0	0.3505	0.5892
g__Geobacter	0.0006906	0.003312	0	0	0.3505	0.5892
g__Antarcticibacterium	0.0006906	0.003312	0	0	0.3505	0.5892
g__norank_f__Acidobacteriaceae_Subgroup_1	0	0	0.0005776	0.002709	0.3281	0.5892
g__norank_f__norank_o__KF-JG30-C25	0	0	0.0005776	0.002709	0.3281	0.5892
g__Candidatus_Ovatusbacter	0	0	0.0005776	0.002709	0.3281	0.5892
g__norank_f__4572-13	0	0	0.0005776	0.002709	0.3281	0.5892
g__Phocaeicola	0	0	0.0005776	0.002709	0.3281	0.5892
g__norank_f__unclassified_o__Oxyphotobacteria_Incertae_Sedis	0	0	0.0005776	0.002709	0.3281	0.5892
g__norank_f__Sphingobacteriaceae	0	0	0.0005776	0.002111	0.1526	0.5892
g__Chthonobacter	0	0	0.0005776	0.002111	0.1526	0.5892
g__norank_f__Clade_II	0	0	0.0005776	0.002709	0.3281	0.5892
g__Cephaloticoccus	0	0	0.0005776	0.001869	0.1525	0.5892
g__Gracilibacter	0	0	0.0005776	0.002709	0.3281	0.5892
g__unclassified_f__Aeromonadaceae	0	0	0.0005776	0.002709	0.3281	0.5892
g__ADurb.Bin063-1	0	0	0.0005776	0.002709	0.3281	0.5892
g__Desulfofarcimen	0.0002762	0.001325	0.0002888	0.001355	1	1
g__Pseudanabaena_PCC-7429	0.0002762	0.001325	0.0002888	0.001355	1	1
g__Insolitispirillum	0.0004143	0.001987	0.0001444	0.0006773	1	1
g__unclassified_f__Gallionellaceae	0.0004143	0.001987	0.0001444	0.0006773	1	1
g__norank_f__norank_o__norank_c__RBG-16-55-12	0.0004143	0.001987	0.0001444	0.0006773	1	1
g__Candidatus_Obscuribacter	0.0004143	0.001987	0.0001444	0.0006773	1	1
g__norank_f__A21b	0.0004143	0.001987	0.0001444	0.0006773	1	1
g__Eubacterium_yurii_group	0.0005525	0.002649	0	0	0.3505	0.5892
g__Haliscomenobacter	0.0005525	0.002649	0	0	0.3505	0.5892
g__unclassified_c__Lentisphaeria	0.0005525	0.002649	0	0	0.3505	0.5892
g__Agathobacter	0.0005525	0.00183	0	0	0.1715	0.5892
g__Pelagicoccus	0.0005525	0.002649	0	0	0.3505	0.5892
g__Sellimonas	0.0005525	0.002066	0	0	0.1716	0.5892
g__norank_f__norank_o__ADurb.Bin180	0.0005525	0.002649	0	0	0.3505	0.5892
g__unclassified_f__Erwiniaceae	0.0005525	0.002649	0	0	0.3505	0.5892
g__DSSD61	0.0005525	0.002066	0	0	0.1716	0.5892
g__unclassified_f__Caloramatoraceae	0.0005525	0.002649	0	0	0.3505	0.5892
g__Acidicaldus	0.0005525	0.002066	0	0	0.1716	0.5892
g__norank_f__UBA12411	0.0005525	0.002066	0	0	0.1716	0.5892
g__Nitrosococcus	0.0005525	0.002649	0	0	0.3505	0.5892
g__Barnesiella	0.0005525	0.00156	0	0	0.08788	0.5787
g__Leptolinea	0.0005525	0.002649	0	0	0.3505	0.5892
g__Thiocapsa	0.0005525	0.002649	0	0	0.3505	0.5892
g__Nitriliruptor	0.0005525	0.002649	0	0	0.3505	0.5892
g__Tsukamurella	0.0005525	0.002066	0	0	0.1716	0.5892
g__norank_f__norank_o__norank_c__JS1	0.0005525	0.002649	0	0	0.3505	0.5892
g__unclassified_f__Anaerolineaceae	0.0005525	0.002649	0	0	0.3505	0.5892
g__EcFYyy-200	0.0005525	0.002649	0	0	0.3505	0.5892
g__Desulforhabdus	0.0005525	0.002649	0	0	0.3505	0.5892
g__norank_f__Nitriliruptoraceae	0.0005525	0.002649	0	0	0.3505	0.5892
g__Atelocyanobacterium_UCYN-A	0.0005525	0.002649	0	0	0.3505	0.5892
g__Carnimonas	0.0005525	0.002649	0	0	0.3505	0.5892
g__Tannerella	0.0005525	0.002649	0	0	0.3505	0.5892
g__norank_f__B5-096	0.0005525	0.002649	0	0	0.3505	0.5892
g__Galbibacter	0.0005525	0.002649	0	0	0.3505	0.5892
g__Arcticibacter	0.0005525	0.002649	0	0	0.3505	0.5892
g__norank_f__Propionibacteriaceae	0	0	0.0004332	0.002032	0.3281	0.5892
g__norank_f__Synergistaceae	0	0	0.0004332	0.002032	0.3281	0.5892
g__Chloronema	0	0	0.0004332	0.002032	0.3281	0.5892
g__Mumia	0	0	0.0004332	0.002032	0.3281	0.5892
g__norank_f__norank_o__Subgroup_12	0	0	0.0004332	0.002032	0.3281	0.5892
g__norank_f__Desulfuromonadaceae	0	0	0.0004332	0.002032	0.3281	0.5892
g__Maribacter	0	0	0.0004332	0.002032	0.3281	0.5892
g__Brassicibacter	0	0	0.0004332	0.002032	0.3281	0.5892
g__Arboricoccus	0	0	0.0004332	0.002032	0.3281	0.5892
g__Angelakisella	0	0	0.0004332	0.002032	0.3281	0.5892
g__Panacagrimonas	0	0	0.0004332	0.002032	0.3281	0.5892
g__Thermosporothrix	0	0	0.0004332	0.002032	0.3281	0.5892
g__Aurantisolimonas	0	0	0.0004332	0.002032	0.3281	0.5892
g__Longimicrobium	0	0	0.0004332	0.002032	0.3281	0.5892
g__Sedimentitalea	0	0	0.0004332	0.001485	0.1526	0.5892
g__unclassified_o__Chthoniobacterales	0	0	0.0004332	0.002032	0.3281	0.5892
g__unclassified_f__Euzebyaceae	0	0	0.0004332	0.002032	0.3281	0.5892
g__norank_f__norank_o__norank_c__norank_p__Firmicutes	0	0	0.0004332	0.002032	0.3281	0.5892
g__Taonella	0.0001381	0.0006624	0.0002888	0.001355	0.9746	1
g__RBG-16-58-14	0.0001381	0.0006624	0.0002888	0.001355	0.9746	1
g__Selenomonas	0.0001381	0.0006624	0.0002888	0.001355	0.9746	1
g__norank_f__Spirochaetaceae	0.0001381	0.0006624	0.0002888	0.001355	0.9746	1
g__norank_f__Magnetospirillaceae	0.0001381	0.0006624	0.0002888	0.001355	0.9746	1
g__Subgroup_23	0.0004143	0.001987	0	0	0.3505	0.5892
g__norank_f__norank_o__1013-28-CG33	0.0004143	0.001987	0	0	0.3505	0.5892
g__norank_f__Prevotellaceae	0.0004143	0.001454	0	0	0.1716	0.5892
g__norank_f__SB-5	0.0004143	0.001987	0	0	0.3505	0.5892
g__Mesotoga	0.0004143	0.001987	0	0	0.3505	0.5892
g__norank_f__norank_o__EC3	0.0004143	0.001987	0	0	0.3505	0.5892
g__norank_f__norank_o__Candidatus_Kaiserbacteria	0.0004143	0.001987	0	0	0.3505	0.5892
g__norank_f__norank_o__SAR86_clade	0.0004143	0.001987	0	0	0.3505	0.5892
g__norank_f__M2PB4-65_termite_group	0.0004143	0.001987	0	0	0.3505	0.5892
g__norank_f__norank_o__norank_c__DG-56	0.0004143	0.001987	0	0	0.3505	0.5892
g__Desulfatiglans	0.0004143	0.001987	0	0	0.3505	0.5892
g__unclassified_o__Lachnospirales	0.0004143	0.001987	0	0	0.3505	0.5892
g__unclassified_f__Sulfobacillaceae	0.0004143	0.001454	0	0	0.1716	0.5892
g__Bythopirellula	0.0004143	0.001987	0	0	0.3505	0.5892
g__Enteractinococcus	0.0004143	0.001987	0	0	0.3505	0.5892
g__Asticcacaulis	0.0004143	0.001454	0	0	0.1716	0.5892
g__Anaerosporobacter	0.0004143	0.001987	0	0	0.3505	0.5892
g__norank_f__norank_o__Candidatus_Yanofskybacteria	0.0004143	0.001454	0	0	0.1716	0.5892
g__norank_f__norank_o__1-20	0.0004143	0.001987	0	0	0.3505	0.5892
g__Pseudoscardovia	0.0004143	0.001987	0	0	0.3505	0.5892
g__Snodgrassella	0.0004143	0.001987	0	0	0.3505	0.5892
g__Lachnospiraceae_UCG-010	0.0004143	0.001454	0	0	0.1716	0.5892
g__norank_f__norank_o__Polyangiales	0.0004143	0.001987	0	0	0.3505	0.5892
g__unclassified_p__Myxococcota	0.0004143	0.001987	0	0	0.3505	0.5892
g__unclassified_f__Halanaerobiaceae	0.0004143	0.001987	0	0	0.3505	0.5892
g__norank_f__norank_o__Candidatus_Buchananbacteria	0.0004143	0.001987	0	0	0.3505	0.5892
g__JGI-0000079-D21	0.0004143	0.001987	0	0	0.3505	0.5892
g__Eubacterium_oxidoreducens_group	0.0004143	0.001454	0	0	0.1716	0.5892
g__unclassified_f__Syntrophobacteraceae	0.0004143	0.001987	0	0	0.3505	0.5892
g__Gluconacetobacter	0.0004143	0.001987	0	0	0.3505	0.5892
g__Butyricimonas	0.0004143	0.001454	0	0	0.1716	0.5892
g__unclassified_f__Propionibacteriaceae	0.0004143	0.001987	0	0	0.3505	0.5892
g__Eisenbergiella	0.0004143	0.001987	0	0	0.3505	0.5892
g__UCG-009	0.0004143	0.001987	0	0	0.3505	0.5892
g__norank_f__norank_o__211ds20	0.0004143	0.001454	0	0	0.1716	0.5892
g__Desulfotomaculum	0.0004143	0.001987	0	0	0.3505	0.5892
g__norank_f__norank_o__S-70	0.0004143	0.001987	0	0	0.3505	0.5892
g__Negativicoccus	0	0	0.0002888	0.001355	0.3281	0.5892
g__Caloramator	0	0	0.0002888	0.001355	0.3281	0.5892
g__unclassified_o__Opitutales	0	0	0.0002888	0.001355	0.3281	0.5892
g__Alkanibacter	0	0	0.0002888	0.001355	0.3281	0.5892
g__norank_f__Dysgonomonadaceae	0	0	0.0002888	0.001355	0.3281	0.5892
g__Cavicella	0	0	0.0002888	0.001355	0.3281	0.5892
g__Limibaculum	0	0	0.0002888	0.001355	0.3281	0.5892
g__unclassified_c__Desulfuromonadia	0	0	0.0002888	0.001355	0.3281	0.5892
g__norank_f__norank_o__MVP-88	0	0	0.0002888	0.001355	0.3281	0.5892
g__Anabaena_BECID22	0	0	0.0002888	0.001355	0.3281	0.5892
g__norank_f__Euzebyaceae	0	0	0.0002888	0.001355	0.3281	0.5892
g__SH3-11	0	0	0.0002888	0.001355	0.3281	0.5892
g__Magnetospira	0	0	0.0002888	0.001355	0.3281	0.5892
g__norank_f__Magnetospiraceae	0	0	0.0002888	0.001355	0.3281	0.5892
g__norank_f__norank_o__Candidatus_Moranbacteria	0	0	0.0002888	0.001355	0.3281	0.5892
g__LNR_A2-18	0	0	0.0002888	0.001355	0.3281	0.5892
g__Starkeya	0	0	0.0002888	0.001355	0.3281	0.5892
g__Inhella	0	0	0.0002888	0.001355	0.3281	0.5892
g__Holdemanella	0	0	0.0002888	0.001355	0.3281	0.5892
g__Clostridium_sensu_stricto_15	0.0001381	0.0006624	0.0001444	0.0006773	1	1
g__Anaerostipes	0.0001381	0.0006624	0.0001444	0.0006773	1	1
g__Ileibacterium	0.0001381	0.0006624	0.0001444	0.0006773	1	1
g__norank_f__norank_o__mle1-8	0.0001381	0.0006624	0.0001444	0.0006773	1	1
g__F0332	0.0001381	0.0006624	0.0001444	0.0006773	1	1
g__norank_f__norank_o__Gastranaerophilales	0.0002762	0.001325	0	0	0.3505	0.5892
g__Psychroglaciecola	0.0002762	0.001325	0	0	0.3505	0.5892
g__norank_f__Gimesiaceae	0.0002762	0.001325	0	0	0.3505	0.5892
g__Cecembia	0.0002762	0.001325	0	0	0.3505	0.5892
g__norank_f__Hungateiclostridiaceae	0.0002762	0.001325	0	0	0.3505	0.5892
g__unclassified_f__Spirosomaceae	0.0002762	0.001325	0	0	0.3505	0.5892
g__norank_f__norank_o__Candidatus_Shapirobacteria	0.0002762	0.001325	0	0	0.3505	0.5892
g__Cloacibacillus	0.0002762	0.0009152	0	0	0.1715	0.5892
g__Porticoccus	0.0002762	0.001325	0	0	0.3505	0.5892
g__unclassified_f__Solimonadaceae	0.0002762	0.001325	0	0	0.3505	0.5892
g__CHKCI001	0.0002762	0.001325	0	0	0.3505	0.5892
g__norank_f__norank_o__JG36-GS-52	0.0002762	0.001325	0	0	0.3505	0.5892
g__norank_f__Rhizobiaceae	0.0002762	0.001325	0	0	0.3505	0.5892
g__Lachnospiraceae_UCG-004	0.0002762	0.0009152	0	0	0.1715	0.5892
g__Globicatella	0.0002762	0.0009152	0	0	0.1715	0.5892
g__norank_f__norank_o__GIF3	0.0002762	0.001325	0	0	0.3505	0.5892
g__norank_f__norank_o__Puniceispirillales	0.0002762	0.001325	0	0	0.3505	0.5892
g__Natronincola	0.0002762	0.0009152	0	0	0.1715	0.5892
g__Chroococcidiopsis_CC1	0.0002762	0.001325	0	0	0.3505	0.5892
g__Oscillospira	0.0002762	0.001325	0	0	0.3505	0.5892
g__unclassified_f__Intrasporangiaceae	0.0002762	0.001325	0	0	0.3505	0.5892
g__Desulfobacca	0.0002762	0.001325	0	0	0.3505	0.5892
g__Phocea	0.0002762	0.0009152	0	0	0.1715	0.5892
g__norank_f__norank_o__KIST-JJY010	0.0002762	0.001325	0	0	0.3505	0.5892
g__unclassified_o__Cyanobacteriales	0.0002762	0.001325	0	0	0.3505	0.5892
g__Hydrogenoanaerobacterium	0.0002762	0.001325	0	0	0.3505	0.5892
g__norank_f__Desulfosarcinaceae	0.0002762	0.001325	0	0	0.3505	0.5892
g__GWE2-31-10	0.0002762	0.001325	0	0	0.3505	0.5892
g__norank_f__norank_o__JTB23	0.0002762	0.001325	0	0	0.3505	0.5892
g__Salipaludibacillus	0.0002762	0.001325	0	0	0.3505	0.5892
g__Candidatus_Berkiella	0.0002762	0.001325	0	0	0.3505	0.5892
g__Aquisphaera	0.0002762	0.001325	0	0	0.3505	0.5892
g__HSB_OF53-F07	0	0	0.0001444	0.0006773	0.3281	0.5892
g__Tepidisphaera	0	0	0.0001444	0.0006773	0.3281	0.5892
g__norank_f__Caloramatoraceae	0	0	0.0001444	0.0006773	0.3281	0.5892
g__Varibaculum	0	0	0.0001444	0.0006773	0.3281	0.5892
g__Lautropia	0	0	0.0001444	0.0006773	0.3281	0.5892
g__norank_f__Clade_III	0	0	0.0001444	0.0006773	0.3281	0.5892
g__Sarcina	0	0	0.0001444	0.0006773	0.3281	0.5892
g__norank_f__norank_o__UASB-TL25	0.0001381	0.0006624	0	0	0.3505	0.5892
g__Holdemania	0.0001381	0.0006624	0	0	0.3505	0.5892
g__norank_f__norank_o__B12-WMSP1	0.0001381	0.0006624	0	0	0.3505	0.5892
g__Candidatus_Jidaibacter	0.0001381	0.0006624	0	0	0.3505	0.5892
g__unclassified_o__Thermomicrobiales	0.0001381	0.0006624	0	0	0.3505	0.5892
g__Runella	0.0001381	0.0006624	0	0	0.3505	0.5892
g__Syntrophaceticus	0.0001381	0.0006624	0	0	0.3505	0.5892
g__norank_f__norank_o__CCM11a	0.0001381	0.0006624	0	0	0.3505	0.5892
g__norank_f__norank_o__norank_c__Dojkabacteria	0.0001381	0.0006624	0	0	0.3505	0.5892
g__Merdibacter	0.0001381	0.0006624	0	0	0.3505	0.5892
g__Methylocaldum	0.0001381	0.0006624	0	0	0.3505	0.5892
g__unclassified_c__Thermoleophilia	0.0001381	0.0006624	0	0	0.3505	0.5892
g__Clostridioides	0.0001381	0.0006624	0	0	0.3505	0.5892
g__Rhodoligotrophos	0.0001381	0.0006624	0	0	0.3505	0.5892
g__unclassified_f__Cellvibrionaceae	0.0001381	0.0006624	0	0	0.3505	0.5892
g__norank_f__Rickettsiaceae	0.0001381	0.0006624	0	0	0.3505	0.5892
g__Sva0081_sediment_group	0.0001381	0.0006624	0	0	0.3505	0.5892
g__Desulfobulbus	0.0001381	0.0006624	0	0	0.3505	0.5892
g__norank_f__norank_o__JG36-TzT-191	0.0001381	0.0006624	0	0	0.3505	0.5892
g__Segetibacter	0.0001381	0.0006624	0	0	0.3505	0.5892
g__norank_f__norank_o__UBA10353_marine_group	0.0001381	0.0006624	0	0	0.3505	0.5892
g__Geminicoccus	0.0001381	0.0006624	0	0	0.3505	0.5892
g__Myroides	0.0001381	0.0006624	0	0	0.3505	0.5892
