# Supplementary material for: Diagnosis and functional prediction of microbial markers in tumor tissues of sporadic colorectal cancer patients associated with the MLH1 protein phenotype
Source: Front Oncol. 2023 Jan 23;12:1116780. doi: 10.3389/fonc.2022.1116780 (PMC9899897; doi:10.3389/fonc.2022.1116780)
Supplement: Supplementary file 1 [file DataSheet_1.zip › Clinical Data Parameters and Analysis Data/Statistical table of differences between phenotypic groups.xlsx]

## Sheet: Sheet1
Phenotypes	DM-mean（%）	DM-sd（%）	IM-mean（%）	IM-sd（%）	Pvalue	Corrected Pvalue
Gram_Negative	22.67	4.289	20.47	3.81	0.08239	0.1059
Forms_Biofilms	20.46	1.732	19.57	2.237	0.1146	0.1289
Aerobic	16.69	2.033	17.26	1.303	0.5176	0.5176
Potentially_Pathogenic	11.61	2.748	13.21	3.082	0.01877	0.05061
Stress_Tolerant	9.9	4.038	12.85	3.607	0.005412	0.0487
Contains_Mobile_Elements	9.776	4.781	12.73	4.297	0.02249	0.05061
Gram_Positive	3.863	4.365	1.736	2.976	0.03989	0.05984
Anaerobic	3.297	4.122	1.401	2.607	0.01211	0.05061
Facultatively_Anaerobic	1.727	1.835	0.7739	0.7948	0.02844	0.0512
